# Supplementary material for: Impact of preoperative anemia, iron-deficiency and inflammation on survival after colorectal surgery—A retrospective cohort study
Source: PLoS One. 2022 Jul 27;17(7):e0269309. doi: 10.1371/journal.pone.0269309 (PMC9328530; doi:10.1371/journal.pone.0269309)
Supplement: S1 Data — (XLSX) [file pone.0269309.s003.xlsx]

## Sheet: Supplemental_data
SEX (female =1|male=0)	survival status (0=alive|1=dead)	age range	survival_days	BMI (kg/m2)	C-reactive protein	Ferritin (µg/L)	Transferrin (mg/dL)	Transferrin- saturation (%)	Hemo-globin (g/L)	MCH (pg)	MCV (fL)	Malignancy (0=no|1=yes)
0	0	0-10	3163		2.06				188	37.9	110.7	0
0	0	0-10	1828	13.9	0.09	429			98	28.7	85.6	1
0	0	0-10	3813		0.06				189	37.1	103.1	0
0	0	0-10	2619		7.6				114	35.5	96.6	1
0	0	0-10	3403		0.17				129	34.6	96.8	0
0	0	0-10	4261		6.26				125	28.7	84.9	1
0	0	0-10	1885		0.05				129	33.9	92.1	1
1	0	0-10	3258	15.7	0.05				141	31.7	89.7	0
0	0	0-10	1839	12.5	0.05				110	29.6	82.5	1
1	0	0-10	2064		0.14				133	28.8	83.1	0
0	0	0-10	3861		0.05				78	24.1	76.9	0
0	0	0-10	1037		0.16				95	28	78.8	0
0	1	0-10	113		6.12				89	25.6	79.8	0
0	0	0-10	4781		0.09				99	27.4	79.2	1
0	0	0-10	1417	12.1	1.41				105	25.5	80.5	0
0	0	0-10	3564		0.27				118	25.9	74.3	0
1	0	0-10	3497	11.7	0.05				126	27.3	79.2	1
0	0	0-10	2041	15	0.11				112	27.2	78.4	0
0	0	0-10	1383	16.6	0.05				117	24.8	68	0
1	0	0-10	1369	14.4	0.05				127	26	75.7	0
0	0	0-10	4196		0.09				80	20.7	67.2	0
1	0	0-10	997	14.6	0.73				102	25.6	74.9	0
1	0	0-10	5106		0.09				125	29.2	81.5	0
0	0	0-10	1379	14.2					118	27.6	80.1	1
0	0	0-10	2039	16.8	0.27				127	26.7	73.5	0
1	0	11-20	2674	17.2	19.42				128	27	75.7	1
0	0	11-20	4504		0.09				120	28.6	78.6	0
1	0	11-20	1466	20	0.74				110	29.9	84.2	1
0	0	11-20	2132	20.1	1.72				187	30.9	84.1	1
1	0	11-20	422	19.3	0.22				103	32	88.5	0
1	0	11-20	5330		0.09				141	32.5	95.2	0
1	0	11-20	5694		0.49				123	27.8	82.4	0
0	0	11-20	2504	22.6	3.73	236	169	16	115	25.7	72.8	1
0	0	11-20	3723	18.5	20.22				111	27.9	83.9	1
0	0	11-20	460	15.6	2.2	72	164	4	92	21.3	70.5	0
1	0	11-20	3540		0.51				123	29.4	85.6	0
0	0	11-20	542	17.8	3.82	85	149	7	92	22.3	71.1	0
1	0	11-20	1135	23.9	1.02				134	29.9	85.9	1
1	0	11-20	3648		7.55				91	29.9	85.2	0
0	0	11-20	539	17	0.05	124	248	18	125	33.9	101.9	1
1	0	11-20	2186	19.5	13.08				85	27.4	81.9	0
1	0	11-20	2189	19.5	23.88				73	28.1	81.2	0
1	0	11-20	876	23.6	0.8				124	28.8	87.7	0
1	0	11-20	3265	18.6	0.79	19	405	18	121	27	81	1
1	0	11-20	913	21.4	1.5				110	24.6	76.1	0
1	0	11-20	2110	20	26.7	152	264	4	85	25.6	79.2	1
0	0	11-20	4191	21.2	39.2				98	26.6	76.7	1
0	0	11-20	1594	22.4	2				128	27.7	79	0
1	0	11-20	1648	20.6	0.08		339	4	105	22.1	70.9	1
0	0	11-20	5365		0.09				147	28.6	90.7	0
0	0	11-20	677	19.3	3.33	269	151	10	134	26.8	80.6	1
1	0	11-20	1178	18.4	0.1	11	219	5	117	28.8	84.2	0
1	0	11-20	1721	29.4	0.55				134	28.9	85.8	1
0	0	21-30	548	35.9	3.01	937	144	7	118	25.7	76.3	1
1	0	21-30	1471	23	1.84				102	27.1	81.1	0
1	0	21-30	1896	28.7	1.26				128	29.9	86.9	0
1	1	21-30	2476		0.05				128	29.8	93.9	0
1	0	21-30	3305	21.4	1.31	40	277	10	135	32.1	92.9	1
1	0	21-30	1087	23.4	0.34				117	30.4	89.1	1
0	0	21-30	1280	17.6	26.61				109	27.3	81	0
1	1	21-30	283	18.2	0.76				118	33.9	99.1	0
0	0	21-30	2069	19.9	0.05				160	30.9	85.7	0
0	0	21-30	3989		1.99	13	304	7	128	24.9	78.6	0
1	0	21-30	946	21.3	0.06				140	30.2	89.2	0
0	0	21-30	2905	21.3	2.94				119	20.8	66	0
1	0	21-30	1290	18.6	1.05				118	25	76.5	0
1	0	21-30	940	19.5	0.38	63	220	9	127	25.3	77.2	0
0	0	21-30	2784	18.2	11.97	178	168	7	125	27.7	80.9	0
1	0	21-30	2533	14.7	3.32	18	189	12	119	25.4	74	1
0	0	21-30	2913	24.5	15.91				135	28.8	83.4	0
0	0	21-30	1366	19.2	1.64	185	108	15	88	26.3	83.8	1
0	0	21-30	3887		5.66				151	29.9	90.3	0
0	0	21-30	814	25.1		21	370	8	141	30.5	84.8	0
1	0	21-30	4291		0.36				126	30.9	90.4	0
1	1	21-30	1128	20.3	2.92				109	24.8	77.7	0
0	0	21-30	3245	16	2.7				113	26	79.3	0
0	0	21-30	3632		5.96				130	26.5	80	0
0	0	21-30	1780	21.4	14.41	59	203	8	105	26.9	84.4	1
1	1	21-30	1197	18.5	0.05				138	30.4	84.1	0
0	0	21-30	1244	17.9	3.4	169	188	8	83	23.7	80.9	0
1	1	21-30	454	14.8	0.05	59	319	14	131	29	79.8	0
1	0	21-30	5638		26.11	14	304	4	89	28.1	82.6	1
0	0	21-30	785	18.3	4.46	149	183	25	125	26.5	78.1	0
1	0	21-30	469	21.4	0.44	5	284	2	84	21.5	71.6	0
1	0	21-30	5671		23.79				128	27.2	80.7	0
1	0	21-30	375	22.3	2.25				133	26.3	77.7	0
1	0	21-30	1955	22	0.49				133	32.6	91.9	0
0	0	21-30	1080	30.8	0.66	136	226	20	144	29.8	90.7	0
0	0	21-30	1398	25.3	0.27				134	30	87	0
0	0	21-30	3956		6.98				157	31	89	1
0	0	21-30	1883		6.57				141	29.8	87.7	0
0	0	21-30	3165	16.4	2.01	34	244	21	149	28.8	84	0
0	0	21-30	2405	22.2	1.06				131	27.7	79.9	1
0	0	21-30	1699	19	6.61	65	136	11	93	21.5	70.4	1
0	0	21-30	1012	17	2.68				132	31.1	90.1	1
0	0	21-30	4209		34.08				161	33.7	94.1	0
1	0	21-30	2035	18.8	0.16				141	29.8	84.8	0
1	0	21-30	3402	19.8	0.05				133	30.6	91.3	1
0	0	21-30	2867	19.4	2.24				77	28	91.6	1
0	0	21-30	2153	20.4	0.63	69	205	23	135	29.3	85.7	0
0	0	21-30	428	22.8	3.38	60	231	23	154	28.7	83.6	0
1	0	21-30	1017	17.4	6.64	277	86	19	101	26.2	81.8	0
0	0	21-30	981	20.7	0.57	217	155	23	168	27	80.4	1
1	0	21-30	1117	16.1	0.18				142	30.1	84.7	0
1	0	21-30	468	21.3	7.29				131	28.8	83.7	0
1	0	21-30	2106	19.6	7.33	89	194	5	82	19.7	63.5	0
1	0	21-30	3434	21.8	36.86				102	30	90.9	1
1	0	21-30	530	21.9	0.37				137	29.1	85.8	0
1	0	21-30	2304	20.7	0.18				124	28.5	80.2	1
1	0	21-30	471	19.3	0.05				121	31	92.1	1
1	0	21-30	4225		0.09				141	32.3	93.4	1
0	0	21-30	1047	21.5	0.23				117	25.2	78	0
0	0	21-30	3284	29.1	34.72	619	154	5	129	30.5	90.1	0
0	0	21-30	3281	29.1	21	619	154	5	120	30	88.2	0
0	0	21-30	1904	18.7	5.66				90	21.6	70.5	0
0	0	21-30	3650		0.26				149	34.2	97.2	1
0	0	21-30	3532		0.13				173	31.7	90.1	0
0	0	31-40	3167	18.4	3.81	236	156	10	123	27.1	79.1	1
1	0	31-40	580	16.6	0.05				132	31.4	91.2	1
0	0	31-40	1082	20.3	0.06	39	258	27	129	27.8	82.1	1
1	0	31-40	2334	19.2	0.87				118	28.6	82.5	0
0	0	31-40	5127		0.1				146	31.3	92.1	0
0	0	31-40	3645		0.36	51	234	26	137	30.6	94.4	0
1	0	31-40	812	17.2	0.05	33	311	21	135	32.1	94.8	1
0	0	31-40	1492	22.1	3.47				136	24.2	75.1	0
1	0	31-40	2311	25.9	1.99				129	25.1	72.6	0
1	0	31-40	931	22.6	0.06				147	29.7	85.1	0
0	0	31-40	1692	26.3	6.76				126	26.6	78.5	0
0	0	31-40	3784		0.11				143	26.6	81.2	0
1	0	31-40	627	21.9	1				130	31	91.9	0
0	0	31-40	3609		9.42				154	30.4	87.2	0
1	0	31-40	1339	19.9	0.13				123	30.3	86.9	0
1	0	31-40	4743		0.24				127	30.5	90.9	0
1	0	31-40	9	28.8	0.28				128	27.8	83	1
0	0	31-40	3610		0.21				167	28.6	82.5	0
0	0	31-40	3592	28	0.09	244	145	29	124	28.2	86.3	0
1	0	31-40	1398		2.68				111	27.8	85.8	0
1	0	31-40	1987	18.2	0.05				140	29.9	87.2	0
1	0	31-40	4521		0.09				121	28.1	85.1	0
1	0	31-40	1781	16.1	0.05	8	258	10	128	28.2	85.2	1
1	1	31-40	1634		0.82				102	23.1	72.3	0
1	0	31-40	5561		0.75				124	29.2	88.2	1
1	0	31-40	4231	23.9	1.48		376	10	119	27	83.2	0
1	0	31-40	3228	21.5	0.09				114	29.3	85.6	0
1	0	31-40	1005	20.6	3.75				125	31.6	90.1	1
0	1	31-40	499	24	0.2				130	30	88.2	0
1	1	31-40	1524		1.27				111	25.2	77.3	1
0	0	31-40	4763		0.09				127	29.5	86.3	1
1	0	31-40	1579	17.5	0.56				128	29.2	84.3	0
1	0	31-40	395		8.95				107	28.2	78.2	0
1	0	31-40	5626		0.22				127	28.3	83.5	0
1	0	31-40	3499	22.4	0.15	36	296	23	125	29.4	85.4	0
0	0	31-40	2595	21.9	0.69	232	209	22	139	28.3	79.5	0
0	0	31-40	1273	22.1	3.96	98	206	4	122	24.4	75.6	0
0	0	31-40	1970	24.6	25.57				86	31.2	86.2	0
0	0	31-40	4701		0.09	9	297	5	100	23.1	77.8	0
1	0	31-40	4224		0.09				124	29.4	85.5	1
1	0	31-40	442	24.3	2.2	47	281	21	121	30.9	90.1	1
1	0	31-40	3253	20	2.73				119	31.6	91.8	0
1	0	31-40	3011	25.9	0.5				135	29.5	87.1	0
1	0	31-40	2317	17.2	0.49				163	31.2	90.4	0
1	1	31-40	1095		9.28	11	309	8	112	28.5	79.6	1
0	0	31-40	561	24.2	2.39	45	231	20	143	28.1	83.5	0
0	0	31-40	3313	27.2	3.04				162	32.3	92.4	1
0	0	31-40	2064		15.91				158	30.2	86.1	1
1	1	31-40	2486	0	0.28				154	29.7	84.6	0
1	0	31-40	3061	29.3	0.1	47	313	24	141	30.8	91.5	0
0	0	31-40	464	26	0.05				66	30.4	87.6	1
1	0	31-40	2986		0.87	461	49	11	88	30.9	89.8	0
1	0	31-40	2452	25	0.1				127	32	90.4	1
1	0	31-40	1319	19.8	0.28				139	31.3	92.8	1
1	1	31-40	1849		0.86				138	29	85.7	0
0	0	31-40	2105	18.5	0.05				167	32.6	89.8	0
0	0	31-40	702	18	0.11				156	31.4	90.3	0
0	1	31-40	52	27.2	44.9	928	164	15	87	30.3	92.7	1
1	0	31-40	2367	21.3	0.05				128	28.5	86	0
1	0	31-40	1677	24.6	4.46	269	179	7	124	27.7	81.7	0
0	1	31-40	189	18.4	2.33				99	26.7	82.2	0
0	0	31-40	2013	14.9	0.47	56	156	15	114	28.9	81.8	0
0	0	31-40	3640		0.08				147	30.1	86.3	0
0	0	31-40	3630		14.63				109	30	88.7	0
1	0	31-40	1212	25.5	2.05				134	20.7	63	1
1	0	31-40	3742		0.35				126	30.1	88.8	1
1	0	31-40	1740	22	0.07				109	24.9	76.7	0
1	1	31-40	3593		0.6				119	28.7	89.6	0
1	0	31-40	1343		15.88				107	31.1	90.7	0
0	0	31-40	2528	16.7	0.19	33	226	21	159	31.9	88.4	0
0	0	31-40	2346	24	0.57	82	288	27	148	29.9	81.8	0
0	0	31-40	484	30.6	0.65				153	28.6	80.2	0
1	0	31-40	3911		0.15				109	28.4	91.1	0
1	0	31-40	5737		0.39				132	29.7	87.2	1
1	0	31-40	4758		18.21	143	181	3	79	31.9	95.2	0
1	0	31-40	319	23.2	0.1				100	21.3	71.3	1
1	0	31-40	5320		0.14				141	30.5	88.8	0
0	0	31-40	2283	31.4	0.18				140	30	83.5	0
0	1	31-40	56		14.05				65	30.2	88.4	0
0	0	31-40	1410	25.3	0.35		356	2	83	17.8	64.8	1
1	0	31-40	5154		17.46				122	26.9	81.9	1
1	0	31-40	3693		0.05				115	25.9	79.7	1
1	0	31-40	1516	21.5	6.21	93	315	11	105	28.7	85.5	0
1	0	31-40	1146	18.8	28.89				108	30.1	87.5	0
0	1	31-40	3494		0.17				146	29.9	89.1	0
0	0	31-40	478	20.6	0.07				136	29.8	88.8	0
1	0	31-40	4462		0.17				127	28.2	83.6	0
0	0	31-40	468	25.1	0.05	87	317	34	154	29.4	84	0
1	0	31-40	3685	23.7	0.22				137	28.9	87.6	0
0	0	31-40	4357	23.9	0.28				147	28.8	83.9	0
0	0	31-40	3149		18.23				145	29.7	87.5	1
1	0	31-40	2707	18.6	0.05				135	31.5	90.7	0
0	0	31-40	4351		0.19				135	32.1	94.5	1
1	0	31-40	437	22.1	0.07				127	29.5	84	0
0	0	31-40	2780	18.9	0.05				165	32.2	88.9	0
0	1	31-40	489	27.8	0.18				159	29.2	84.2	0
0	1	31-40	3219		9.2				121	31.3	93.8	0
1	0	31-40	4114		0.94				126	28.6	83.4	0
0	0	31-40	299	22.6	0.76	198	166	19	145	29.1	89.6	1
1	0	31-40	1373	19.7	0.23	131	202	19	95	22.7	75.4	0
1	0	31-40	418	43.6	16.5				117	32.1	94.5	1
1	0	31-40	3749		0.05				135	31.8	92	0
1	1	31-40	307	19.5	13.27	493	220	10	99	28	81	1
0	0	31-40	403	20.7	0.23				153	29.1	82.9	0
1	0	31-40	2391	25.6	0.12				127	29.7	83.6	0
1	0	31-40	3559		1.73				134	28.3	82.7	0
0	1	31-40	394		10.89				92	26.3	82	0
0	0	31-40	2753	27.2	5.97	216	215	15	129	28.3	79.2	0
1	0	31-40	1520	29	1.19				104	21.8	70.8	1
0	1	31-40	413		17.3				109	28.4	84.1	1
0	0	31-40	569	29	0.06	154	268	23	167	31.8	88.6	1
1	0	31-40	2740	19.9	0.94				116	31.8	91	0
0	0	31-40	4603		0.2				144	29.8	88.4	0
0	0	31-40	5822		0.09				179	30.3	88	1
1	0	31-40	5562		0.09				134	26.6	84.7	1
1	0	31-40	1058	22	0.13				136	28.9	82.1	1
1	0	31-40	2622		0.18				122	26.2	76.3	0
1	0	31-40	2493	20.6	0.11				131	30.4	86.5	0
1	1	31-40	416	21.2	0.52				129	25.4	78.1	1
0	0	31-40	4974		0.33				158	28.4	85.3	1
1	0	31-40	991	26.2	2.59				101	29.1	85.6	0
0	0	31-40	2971	29.4	0.37				152	30.3	89.8	0
1	0	31-40	508	28.2	0.18				122	30.3	88.6	1
0	0	31-40	2239	28.4	31.77				111	28.4	83.1	0
1	0	31-40	4900		2.17	62	208	15	120	33.5	95.3	1
1	1	31-40	3243	20.3	15.25				98	30.4	91.9	1
0	0	31-40	1961	27.7	4.59	123	242	17	144	31.1	87.5	0
1	1	31-40	706	25.1	1				91	29.7	85.6	0
0	0	31-40	1972	24.3	0.05	21	352	9	150	31.3	93.3	1
1	0	31-40	5283		0.09				136	31.8	91.8	1
1	0	31-40	4316		0.09				122	29.4	87.7	1
1	0	31-40	767	19	2.27				130	30.1	87.7	0
1	0	31-40	2552	19.5	0.07				131	31.8	91.5	1
1	0	31-40	2700	17.1	1.12				114	27	77.8	1
0	0	41-50	3475		31.69				81	31.2	87.3	0
0	0	41-50	747	23.5	1.3	359	280	8	89	20.1	66.6	0
0	0	41-50	1524	25.1	2.12				130	28.3	78	1
0	0	41-50	5328		0.11				165	30.4	91	0
0	0	41-50	2142	22.6	5.38	101	177	35	141	29	78.6	0
0	1	41-50	685		0.61				133	27.4	86.2	1
1	0	41-50	1163	20.8	0.14				138	29.3	84.1	1
0	1	41-50	4317		0.2	547	149	60	123	30.1	91.7	1
0	0	41-50	4572		0.55				153	28.7	81.6	1
0	0	41-50	2756	28.1	0.26				165	30.9	84.5	1
0	0	41-50	3438	26.9	0.19				150	32.5	90.9	1
0	0	41-50	3647		41.7				130	31	87.4	0
1	0	41-50	2567	18.9	0.05				120	30.9	91.5	0
1	1	41-50	389	20.5	1.08				104	30.7	91.4	1
1	0	41-50	713	19	1.24				101	30.1	85.7	0
0	0	41-50	1554	25.3	28.27	1557	147	6	81	27.6	80.5	0
1	0	41-50	4690						110	25.8	82.7	0
0	0	41-50	2642	22.5	0.29				104	22.3	72.3	0
1	1	41-50	690	20.1	0.07				117	33.4	96.3	1
0	0	41-50	2719	34.8	0.47				145	31.3	89.2	1
0	0	41-50	2486	22.2	0.07				151	28.3	82	0
0	0	41-50	2310	25.3	0.28				137	29.3	82.1	0
0	0	41-50	739	23.2	1.22				134	34.5	95.9	0
0	0	41-50	4340		0.09				155	29.5	83.4	0
1	0	41-50	4420		5.15				90	31.9	96.1	0
1	0	41-50	5379		1.35				139	30.3	87.6	0
1	1	41-50	770	33.3	0.66				115	27.2	79.7	0
1	0	41-50	2712	25.4	1.74				107	23.5	73.9	0
1	1	41-50	3225		0.81				141	36.6	106.8	0
0	0	41-50	4514		0.3				144	28.5	87.4	0
1	0	41-50	5577		0.34				131	30.4	89.6	1
1	0	41-50	897	19.6	1.8	54	148	12	122	29	86.7	1
1	0	41-50	2759	20.4	0.1				121	30.9	91.3	0
1	0	41-50	1025	25.4	17.01	207	217	6	115	28.5	86.1	1
1	0	41-50	4468		0.7				143	30.3	87.3	0
0	0	41-50	359	23.3	0.08				167	31.7	89.6	0
0	0	41-50	1344	21.6	3.11	434	106	12	90	31.7	94	0
0	0	41-50	4901		0.21				164	31.4	89.1	0
0	0	41-50	1259	18.6	7.09				102	28.6	85.4	1
0	0	41-50	4529		1.92				152	28.6	84.2	0
0	0	41-50	740	26.2	0.99				120	31.8	92.8	0
0	0	41-50	2789	37.2	44.33	587	196	8	147	29.8	86.2	1
0	0	41-50	2783	37.2	28.63	587	196	8	84	29.3	87.1	0
0	0	41-50	2785	37.2	31.27	587	196	8	128	29.6	83.8	1
1	0	41-50	310	22.8	1.04				78	31	89.7	1
0	0	41-50	1386	27	5.65				147	27	81.3	1
0	0	41-50	1472	22.3	0.43				142	30.3	89.3	0
1	1	41-50	875	33.6	33.37	279	91	9	74	26.5	78.5	0
1	1	41-50	877	33.6	32.18	279	91	9	86	25.8	77.5	0
1	1	41-50	798	29.1	1.44				125	30.6	89	0
0	0	41-50	566	19.4	9.29	6	261	4	93	21.2	66	0
1	0	41-50	4434		0.09				136	31.6	92.1	0
0	0	41-50	4249		0.3				126	24.4	77.5	1
1	0	41-50	592	29.4	0.08	71	264	19	129	27	81.8	0
1	0	41-50	4060		4.59				102	29.2	90	0
0	0	41-50	950	29.9	0.28				148	27.8	81.1	1
1	0	41-50	3790		4.27				134	30.5	90.9	0
0	0	41-50	1493	32	32.17				160	30.7	84.3	0
0	0	41-50	1491	32	23.88				116	30.5	86.8	0
0	0	41-50	450	23.9	0.4	64	245	26	151	29.8	88.8	0
0	1	41-50	4256		26.28				86	27.5	82.7	1
0	0	41-50	687		0.27				151	33	91.5	1
0	0	41-50	1541	19.9	0.05				140	30.1	88.2	1
0	0	41-50	1851	23.8	0.42				166	30.5	85.5	1
0	0	41-50	1701	29.5	5.91				94	28.5	79.4	1
1	1	41-50	1464		0.05				116	29.9	90.2	0
0	1	41-50	1335	30.7	0.42				144	29.3	81.9	0
0	0	41-50	3693		2.56				129	27.3	81.1	0
1	0	41-50	3564		0.06				131	31.3	86.6	0
0	0	41-50	2741	27.8	8.18				95	36.3	105.3	0
0	0	41-50	2750	27.8	30.95				147	37	106	0
1	1	41-50	849	23.5	4.02				84	28.3	87.9	1
0	1	41-50	1174		5.42				107	21.6	69.6	0
0	0	41-50	2471	28.1	0.26				156	31.3	88.8	0
0	0	41-50	2131	22.6	0.1				169	32.3	92	1
1	1	41-50	172	15.6	11.45				100	30	92.5	0
0	0	41-50	5376		0.1				152	32	94.3	1
1	0	41-50	870	23.3	0.05				129	28.9	83.4	0
1	1	41-50	2045		15.86				93	31	86.3	1
0	0	41-50	4269		29.32				155	31.6	90.4	0
1	0	41-50	718	23.5	54.08				127	27.9	81.3	1
0	0	41-50	2398	24.3	6.58	76	232	14	107	26.5	79.2	0
1	0	41-50	1214	22.2	0.65				104	28.3	86.4	1
1	0	41-50	1359	19.5	0.05				118	28.2	83.5	0
0	0	41-50	654	23.9	0.22				121	27.8	83.3	0
1	0	41-50	2007	21.2	0.06				136	33.1	95.1	0
1	0	41-50	1548	23.3	13.38				112	30.1	87.6	0
0	0	41-50	2636	20.7	0.99	23	253	8	120	23.9	73.8	0
1	0	41-50	1723	19.7	3.79				111	28.2	88.8	0
1	0	41-50	2766	25.3	0.06				89	22.4	71.6	0
1	1	41-50	701	21.3	0.85				91	24.9	78.1	0
0	1	41-50	5537		2.15				98	23.3	78.8	1
0	0	41-50	2465	22.5	1.2	27	316	7	151	26.2	76.3	1
0	0	41-50	958	25.7	0.13				153	30.4	85.7	1
1	0	41-50	3397	26.3	0.96	164	290	12	133	28.1	85.4	0
0	1	41-50	0		23.83	268	120	43	122	29.8	94.6	1
0	0	41-50	581	29.3	0.65				149	30.5	83	0
0	0	41-50	578	29.3	62.69				125	29.6	83.5	1
0	0	41-50	1564	20.5	0.06	89	328	42	129	26.9	78.8	1
0	1	41-50	270	24.1	0.34				133	31.9	92.1	0
0	0	41-50	467	29.1	0.71				143	31.5	88.3	1
0	1	41-50	705	27.8	32.9				81	31	90	1
0	1	41-50	703	27.8	36.14				87	29.9	89.3	0
1	0	41-50	4606		0.2				124	28.1	84.8	1
1	0	41-50	1282	21.2	0.83	21	205	10	135	30.7	87.5	1
0	0	41-50	5366		1.08				145	30.1	88.6	0
1	0	41-50	1811	22.5	0.35				113	29.8	87.9	0
0	0	41-50	5314		18.63				105	30.1	92.3	1
0	0	41-50	894	21.6	19.41				117	31.3	87.2	1
0	0	41-50	1654	27	0.15				159	30.3	86.1	0
1	1	41-50	1972	21.9	1				148	30.3	84.8	0
0	0	41-50	820	21.8	17.06				141	30.1	84.2	0
0	1	41-50	4341		2.51	31	289	17	95	27.4	81.8	0
1	1	41-50	747	26	0.97				90	31.8	97.9	1
1	1	41-50	1487	27.5	0.84				95	24.1	76.5	1
0	0	41-50	1503	28.1	0.52				136	28.5	82	1
0	1	41-50	4707		0.95				150	33.1	99.8	0
1	1	41-50	841	20.2	0.99	8	395	3	99	21.1	64	0
0	0	41-50	3730	32.2	2.64	451	176	14	149	27.4	80.5	0
1	0	41-50	4743		0.09				114	24.7	78.1	0
1	1	41-50	654	22.1	0.3				125	28.6	86.5	0
1	0	41-50	3434	19.8	0.11				150	32.1	88.2	1
0	1	41-50	2296	23.7	0.54				120	32.8	94.3	0
1	0	41-50	3618	28.5	45.55				112	29.7	88.1	0
1	0	41-50	3508		0.54				137	28.9	88.4	0
1	0	41-50	3487	23	27.66				98	28.9	85.3	0
1	1	41-50	1489						89	24	80.1	1
0	0	41-50	454	33.9	0.7				131	29.3	84.3	0
1	0	41-50	1194	22	0.52				104	30.1	88.2	0
1	1	41-50	987	26.3	7.39				130	26.6	83	1
1	1	41-50	1290		2.1				121	27	81	1
1	1	41-50	634	22.5	23.14				106	26	79.1	0
1	0	41-50	3620	28.5	39.63				122	29	88.3	0
1	0	41-50	3179	34.2	34.47	1012	116	67	91	28.8	83.9	0
0	0	41-50	815	30.4	23.34				100	30.9	93.5	0
1	1	41-50	569	17.2	0.05				106	25.9	78	0
0	0	41-50	817	30.4	29.38				125	30.9	89.9	1
1	0	41-50	4129		6.97				88	30	83.6	0
0	0	41-50	1869	14.4	0.27	38	152	5	109	29.4	90.3	0
1	1	41-50	398	18.3	0.09				114	24.8	78.9	0
1	0	41-50	2751	20.6	0.05				130	31.5	91.8	0
1	1	41-50	1575	23	0.07				119	31.6	91.5	0
1	0	41-50	4379		0.19				126	33.6	97.6	1
0	0	41-50	2944	26.8	0.05				143	28.9	84.2	0
0	0	41-50	540	29.4	1.13				126	29.4	85.5	0
1	0	41-50	2857	20	0.05				119	29.8	87.5	1
0	0	41-50	2621	24.6	0.06				131	26.6	79.5	0
1	0	41-50	678	20.8	0.1				113	30.5	88.9	0
1	0	41-50	668	20.8	34.48				89	29.7	89	1
0	0	41-50	991	24.9	0.49				150	32.3	93.1	0
0	0	41-50	3708	27.8	0.21				160	29.9	85.4	0
0	1	41-50	900	15.5	0.32				163	29.8	80.3	0
1	0	41-50	716	20.7	0.07				133	30.7	90.3	0
1	0	41-50	1926	22.9	0.55				120	30.6	93.6	0
1	1	41-50	1092	31.6	0.68				91	32.3	98.2	0
1	0	41-50	2709	33.6	1.34				121	26.4	80	0
1	0	41-50	4289		0.09				122	29	86.7	0
1	0	41-50	1529	24.8	0.85				99	26.5	85.3	1
1	0	41-50	1871	22.1	7.37				103	32.1	97.2	0
0	0	41-50	989	31.3	0.33				137	30.6	86.4	0
1	1	41-50	128	16.4	0.17				142	27.9	80.6	0
1	1	41-50	202	22	0.1				133	29.4	87.4	0
1	1	41-50	1157		1.36	31	387	4	91	22.1	75.9	0
1	0	41-50	5461		10.27				116	21.7	71.7	0
0	1	41-50	1	18	28.27				90	30.5	88.8	0
0	0	41-50	4333		0.1				143	33	92.8	0
1	0	41-50	4688		0.29				123	32.7	94.1	1
1	0	41-50	501	20	0.1				126	31.8	89.4	0
1	0	41-50	3117	32	19.51				89	27.6	81.1	0
0	0	41-50	2804		0.68				160	30.5	87.2	1
0	1	41-50	997		0.21				164	35.5	101.5	1
1	0	41-50	2227	23.4	0.24				148	30.6	86.6	0
0	0	41-50	809	22.5	0.54				134	32.1	94	0
1	0	41-50	3551		0.05				115	28.6	87.3	0
0	0	41-50	1547	25.5	0.13	246	167	51	162	30.8	84.2	0
1	0	41-50	2859		15.95				129	28.2	81.8	0
0	0	41-50	4392		0.09				148	30.8	86.5	1
0	0	41-50	2245	26.6	0.11	7	331	3	104	18.2	58.5	0
1	0	41-50	3026	22.4	2.15				122	32.4	94.2	0
1	0	41-50	4232		0.23				140	31.8	91.4	1
0	0	41-50	1180	32.8	0.72				133	28.5	85	1
0	0	41-50	3259	26.6	2.17				148	32.9	93.1	0
1	0	41-50	5016		0.61				142	33	96.5	1
0	0	41-50	3875		0.57	346	266	29	150	29.8	90.9	0
1	0	41-50	776	19	0.06				101	28.5	84.5	0
1	1	41-50	163	19.9	13.91				76	31.3	91.4	1
0	0	41-50	1462		0.38				158	32.6	96.7	0
0	0	41-50	2566	33	0.15				146	37.2	104.1	0
1	0	41-50	985	28.6	14.16				114	31.3	94.5	0
0	0	41-50	2905	20.9	20.74				112	30.7	85.2	0
0	0	41-50	2907	20.9	19.52				122	30.1	86.7	0
1	1	41-50	6	22.5	9.01				95	26.6	81.5	1
1	0	41-50	1173	22.6	0.11				150	29.7	86.1	0
0	0	41-50	3305	21.7	32.24				127	32.2	94.7	0
1	0	41-50	4792		0.32				148	29.9	87.5	1
1	0	41-50	1323		0.42				129	28	83.9	1
0	0	41-50	2041	22.3	31.82	757	75	7	119	30.6	84.1	0
0	0	41-50	1375	26.9	0.06				148	32	94.2	0
1	0	41-50	132		2.08				113	25.5	78.8	1
0	0	41-50	1646		3.48				110	26.7	81.1	1
1	0	41-50	4642		0.58				142	29	87.3	0
1	0	41-50	3069	22.8	13.55				81	28.4	81.8	1
0	1	41-50	2621		0.21				154	33	92.3	1
0	1	41-50	2949		8.31	366	44	101	82	30.7	91	0
1	1	41-50	265	21.8	0.41				123	28.2	86.2	0
1	1	41-50	695	15.6	0.1				84	22.9	71.4	1
1	0	41-50	420	19.5	1.63	59	351	6	130	30.7	89.9	1
1	0	41-50	2076	20.5	0.05				134	33.3	95.3	0
0	1	41-50	2510		5.64				126	28.6	88	0
1	1	41-50	480	17.8	0.05				126	28.8	89.5	0
0	1	41-50	204	24.9	0.08				135	34.6	94.6	0
1	0	41-50	943	19.1	2.23				125	30.4	91.5	1
0	0	41-50	2868	24.3	0.17				133	31.3	86.8	0
0	0	41-50	2356	26.6	6.51				92	28.5	85.8	0
1	0	41-50	824	21.3	0.13				122	30.5	87.3	0
1	0	41-50	1217		5.26				98	30.9	92.7	0
1	0	41-50	5621		0.18				117	38.2	112.4	0
0	1	41-50	419	25.7	0.19				142	31.4	89.2	0
1	0	41-50	537		20.64				158	27.2	78.8	0
0	1	41-50	2682		10.25				134	29.6	90.9	0
1	0	41-50	2103	28.6	0.31				127	28.2	82	0
0	0	41-50	2248	25.9	4.93				91	24.2	79.3	1
1	0	41-50	3127		0.45				113	32.4	94.8	1
0	0	41-50	1384	24	0.05				164	30.5	86.1	1
0	1	41-50	271	20	2.44				97	33.6	94.8	0
1	1	41-50	102	20.8	19.04	122	191	7	117	28	81.8	0
1	0	41-50	388	24.1	0.1				139	28.1	84.4	0
1	0	41-50	1873	23.8	9.52				127	26.7	79.6	0
0	0	41-50	3080	23.7	0.12				133	27.1	83.1	1
0	0	41-50	1894		2.26				133	29.2	86.8	0
0	0	41-50	5423		0.54				155	30.5	91.5	0
1	0	41-50	417	22.6	0.05	28	259	38	117	27.7	83.7	0
1	0	41-50	3476		0.09				91	25.1	85.1	0
0	0	41-50	1941	27.8	0.96	60	318	4	118	24.8	79	1
1	1	41-50	654		1.67				117	29.5	85.6	1
1	1	41-50	1002		3.08	350	310	7	112	25.9	81.5	0
0	0	41-50	1127	24.2	0.94				129	31.5	87	1
0	1	41-50	2606		0.87				151	31	93.8	0
1	0	41-50	1533		11.01				86	33.7	103.5	0
1	0	41-50	3219	15.6	5.17				106	33.9	100.6	0
1	0	41-50	2000	19.7	0.19				120	28.4	82.7	1
0	0	41-50	5106		12.64				94	29.7	89	1
0	1	41-50	1257	28.7	0.06				102	23.7	73	0
0	1	41-50	49	28.5	26.13				82	32.5	92.9	0
0	0	41-50	2066	35	0.23				151	33	90.2	1
1	0	41-50	2150	22.5	0.13				123	29.5	83.9	0
0	1	41-50	1009	23.4	0.83	119	193	44	131	31.1	89.8	0
0	0	41-50	4539		0.17				149	29.4	87	0
0	0	41-50	1436	27.8	0.13				140	29.6	90.1	0
1	0	41-50	615	24.7	0.05	24	298	23	126	30.2	93.3	0
0	0	41-50	753	23.1	0.05	378	247	22	156	29.2	86	0
1	0	41-50	665	28.7	0.08				99	31.8	91.3	0
1	0	41-50	5504		0.21				123	33.1	99.5	0
0	0	41-50	4224		0.21				153	28.5	82.3	0
0	1	51-60	3432	21.6	2.05				141	31.3	90.7	0
1	0	51-60	1499	20.9	2.32	12	273	10	111	26.6	80.4	1
0	0	51-60	1624	27.9	20.78	276	55	13	100	27.6	84.3	0
0	0	51-60	1250	25.1	3.04				128	31.1	91	1
0	0	51-60	3141	21	0.23				165	31.8	89.4	0
0	1	51-60	97		18.48				108	27.8	83.2	1
1	0	51-60	658	33.9	0.55				135	30.5	90.5	1
0	1	51-60	1459		0.31				86	29.8	85.5	1
1	0	51-60	1460	22.4	2.17	27	252	26	130	32.2	95.8	0
1	1	51-60	370	18.4	1.03				90	24.8	78.8	1
1	1	51-60	283	28.8	0.31				95	30.9	91.5	0
0	0	51-60	4125		0.1				157	28.5	86.8	0
0	0	51-60	4110		5.99				125	27.6	83	1
1	0	51-60	3436		0.31	65	289	30	106	24.7	78.1	0
1	1	51-60	856	25.5	2.72	162	286	10	124	30.7	92.6	0
0	1	51-60	1447	27.3	0.11	5	404	3	95	22.8	72.4	1
0	0	51-60	856	24.7	6.75	437	49	69	95	30	84.5	1
0	0	51-60	1993	20.7	0.51				152	29.5	87	0
1	1	51-60	1570	22.4	0.26				123	31.5	95.1	1
1	1	51-60	2272	26	0.29				131	28.9	86.5	0
0	0	51-60	5217		0.46				156	31.8	93.1	1
0	0	51-60	659	25.6	0.08				138	30.6	86.3	1
1	1	51-60	1028	17.7	0.16				155	32.7	94.3	1
1	0	51-60	3562	26.3	40.29				102	31	92.7	0
0	0	51-60	4574		17.62				123	29.3	88.3	1
0	0	51-60	4572		34.96				112	28.9	91.5	1
1	1	51-60	242		0.08				98	30.2	92.9	0
0	0	51-60	2025	22.8	11.07	1847	39	48	87	28.2	80.5	0
1	1	51-60	323	20.5	17.47				109	29.6	83.4	1
0	1	51-60	939	20.7	19.19				118	30.5	89.1	1
1	1	51-60	3028		0.17				115	28.6	87.3	0
0	0	51-60	1536	26.1	1.34				142	28.9	85.5	1
0	0	51-60	1653		0.26				143	31.1	90.2	0
1	0	51-60	2423	29.5	1.62				126	28.5	83.3	0
0	0	51-60	5205		0.54				195	30	84.6	0
0	0	51-60	528	26.2	0.27	223	253	18	132	30.3	91.7	0
0	1	51-60	190	26.1	25.84	1785	69	38	89	31.3	91.9	0
0	1	51-60	7		28.1				78	30.6	91	1
1	0	51-60	4371		0.09				126	31.6	90.7	1
0	0	51-60	2527	26.4	0.11				153	29.5	82.9	0
1	0	51-60	5063						126	30.7	90.2	0
0	0	51-60	1617	18.7	9.36	28	138	11	61	22.6	74.1	1
0	1	51-60	1480		0.66				161	27.9	84.6	0
1	1	51-60	2330	18.4	2.07				91	25.9	79.8	1
1	0	51-60	1966	20.7	0.43				124	30.5	86.7	1
0	1	51-60	4417		1.61				113	25.3	78.1	0
0	0	51-60	1247	29	0.31				114	22.7	72.8	0
0	0	51-60	4357		0.68				140	31.7	91.8	1
0	0	51-60	5155		0.47				135	30.1	87.5	0
1	1	51-60	187	25	6.66	172	238	10	110	27.3	82.9	0
1	1	51-60	306	22.4	0.57				113	28.7	84.5	1
1	0	51-60	1703	23.4	0.29				124	29.6	87.1	0
0	1	51-60	275	33.9	30.96	2748	118	13	80	24.2	74.3	0
0	0	51-60	506	24.3	5.77				140	27.2	79.4	1
1	0	51-60	3053	27.6	2.04				186	27.5	85.4	1
0	0	51-60	1409	22.2	0.09				107	29.3	90.1	1
1	0	51-60	534	19.6					144	29.2	82.8	0
1	0	51-60	731	23.2	1.28				151	28.1	84.8	0
0	0	51-60	358	28.4	0.24				145	29.8	83.4	0
1	0	51-60	3153	25.4	4.28	66	246	7	105	29.1	85.9	0
1	1	51-60	565	15.3	4.18				90	27.3	85.2	1
1	0	51-60	5838		0.09				130	30	87.3	0
1	0	51-60	1007	20.6	0.05				137	30.2	88.3	0
1	0	51-60	652	29	0.73				133	31.6	93.8	1
0	0	51-60	1068	25.5	0.61				109	22.2	68.6	0
0	0	51-60	1891	22	0.11				147	33.5	95.2	0
0	1	51-60	85		2.06				107	33.3	100.9	1
0	1	51-60	295	21.6	13.34				93	28.3	90.9	0
0	0	51-60	4156		0.17				117	27.5	80.5	0
1	1	51-60	2396		5.26				111	29.2	90	0
0	0	51-60	4664		0.09				151	30.9	87.5	1
1	0	51-60	1954	34.1	0.34				134	29	86.4	1
0	0	51-60	1860	30.7	32.74				115	30.8	87.4	1
1	1	51-60	2388		4.04				115	29	90.7	0
1	1	51-60	2394		24.64				109	29.7	91	0
1	1	51-60	16	17.9	8.69				109	30.1	95	0
1	1	51-60	4	17.9	12.99				86	29.4	94.5	1
1	0	51-60	3319	22.3	1.05				114	33.2	93.3	1
0	1	51-60	377	25.6	0.67				155	29.6	84.7	0
0	0	51-60	1285	27.4	3.63				116	24.2	75.8	0
0	0	51-60	4691		0.41	8	372	3	111	22.2	72.7	0
1	0	51-60	1323	22.6	7.55				103	26.4	83.1	1
0	0	51-60	3810		10.24				147	32.1	94.8	1
0	1	51-60	1040	0	0.17				149	30.9	84.4	0
0	0	51-60	1125	13.9	8.74				86	32.6	100	0
0	0	51-60	5285		1.75				128	30.8	93.3	1
0	0	51-60	1447	23.8	0.64	276	235	20	117	31.5	89.5	1
1	1	51-60	1152		0.2				137	29.5	88.1	1
1	1	51-60	2343	26.7	9.94				118	29.3	86.8	0
1	1	51-60	389		2.88				132	26.6	80.4	0
1	0	51-60	1507	40.3					127	28	82.6	0
1	0	51-60	607	20.7	0.05				139	30.9	86.4	1
0	0	51-60	4746		0.09				148	30.6	87.4	0
0	0	51-60	3730		0.35				126	24.1	75	0
1	1	51-60	208	23	0.14				123	28.1	84.5	0
0	0	51-60	2855	25.4	18.06				80	29.3	85.3	0
1	0	51-60	2265	17.7	4.01	12	345	23	102	27.3	82.1	1
0	0	51-60	2857	25.4	18.45				108	29.4	82	1
1	0	51-60	2621	21.1	0.17				130	28.5	81.8	1
0	0	51-60	666	28.7	1.17				107	26.5	76.5	0
1	0	51-60	2594	18.9	0.05	414	235	69	131	30.3	88	0
0	0	51-60	1136	29.7	2.47	29	181	42	142	30	84.4	0
0	0	51-60	844	27.7	0.12				162	33.8	92.7	1
1	0	51-60	1670	19.6	0.05				126	29.3	85.6	0
0	0	51-60	1642	26.4	0.38				144	28.7	82.1	0
0	1	51-60	596	30	0.42				138	37.4	107.6	0
1	0	51-60	1876	19.9	0.14				128	29.2	88.1	0
1	0	51-60	2920	21.1	0.45				129	28.9	86.1	1
1	0	51-60	3246	24.6	0.13				134	30.7	89	0
0	0	51-60	607		8.7				157	28.6	85.8	0
0	0	51-60	3127	21.8	0.05				142	28	86	0
0	1	51-60	1081	23.9	0.16				140	32.7	93.9	0
0	0	51-60	4282		2.23				140	33.3	91.2	1
1	1	51-60	576	31.2	15.15				104	28	84.4	0
0	1	51-60	1869		0.1				138	31.4	94.3	0
1	0	51-60	4358		0.14				129	25.2	79.5	0
0	0	51-60	2877	30	14.48				143	30.6	87	1
0	1	51-60	443		0.64				156	34.3	96	0
0	1	51-60	739	24.6	19.69				84	24.1	74.8	0
0	1	51-60	642		8.56				93	22.2	73	0
0	0	51-60	3092	29.7	0.23				163	32.5	93	0
0	0	51-60	5307		3.8				144	30.5	87.5	0
1	0	51-60	420	27.7	0.45				140	32.1	93.1	1
1	0	51-60	3277	21.2	0.07		362	1	100	20.9	68.1	0
0	0	51-60	2418	20.5	0.06				160	34	94.7	0
1	0	51-60	2580		0.05	87	309	32	138	31	85.6	0
1	1	51-60	227		3.18				151	32.5	92.5	0
1	0	51-60	1838	18.5	7.1	26	315	1	97	21.7	72.4	0
1	1	51-60	327	23.1	8.31				128	32.6	94.1	0
0	1	51-60	2782		3.36				102	30.6	89.8	1
0	1	51-60	1445		0.16				138	31.5	91.1	0
1	1	51-60	50	19.8	0.07	40	192	28	122	30.3	86.8	0
0	1	51-60	1567	30.3	1.82				115	29.9	91.9	1
0	1	51-60	592	21.4	0.11				150	31	90.1	0
1	0	51-60	2653	20.8	0.1				139	32.2	89.1	0
1	0	51-60	901	26.5	1.66				131	29.3	84.6	1
0	0	51-60	843	27.8	0.83	71	254	9	146	29.8	87.1	1
1	1	51-60	1670	21.3	2.67				141	29.4	83.7	1
1	0	51-60	1475	25.4	2.31				117	32.8	94.4	0
1	1	51-60	1485	30.5	0.35				124	31.3	91.4	1
0	0	51-60	2358	38.1	0.13	29	399	13	167	31.7	89.9	1
1	0	51-60	3821	17.2	19.98	470	180	4	109	28.1	83	0
1	1	51-60	1305	22.8	4.71				107	26.5	80.9	1
1	0	51-60	3824	17.2	31.11	470	180	4	102	28.1	82.4	0
1	0	51-60	1645	15.8	0.05				132	33.9	99.2	1
0	0	51-60	441	27	0.37				166	32	90.8	0
0	0	51-60	696	26.4	0.29				148	31.6	86.6	0
0	0	51-60	1314	25.8	0.44				109	25.3	81.7	0
0	0	51-60	852		23.08				88	30.3	84.5	0
0	0	51-60	5520		0.38				120	29.6	91.9	0
1	1	51-60	2138		0.17				115	28.6	82.3	0
1	1	51-60	81	22.6	44.05				77	31.2	93.5	0
0	0	51-60	1377		4.4				126	30.6	90.5	0
1	0	51-60	3371	22.5	0.05				131	28.9	85.2	1
0	0	51-60	3035	22.1	0.57				153	31.2	92	1
0	1	51-60	142	24	1.24				146	36	103.9	1
1	0	51-60	1716	26.6	0.14	43	382	18	142	32.1	94.1	1
1	0	51-60	3501	19.3	0.09				128	32.7	94.1	0
0	0	51-60	1860	26.4	16.66				92	26.1	80.1	1
1	1	51-60	1779		0.11				126	28.8	85.8	0
1	0	51-60	2175	27	21.2				124	31.7	88	0
0	0	51-60	740	18.3	0.05	316	161	15	124	27.3	80.4	0
1	0	51-60	1773	15.8	0.05	142	322	26	122	34.7	96.3	1
0	1	51-60	958		5.2				117	29.4	86.4	0
0	0	51-60	830	22.5	6.88				102	28.3	81.7	0
1	0	51-60	1884	31.7	1.99				128	28.7	86.3	0
0	1	51-60	7		0.64				122	25.5	83.9	1
1	0	51-60	5498		0.52				147	30.7	90.8	1
0	1	51-60	125	24.8	4.07				107	29.2	85.8	1
0	0	51-60	2332	28.9	1.06				110	29.4	89	0
0	0	51-60	2911	27.7	0.15				144	29	83.3	1
0	0	51-60	5444		1.32				154	32	89.4	0
0	0	51-60	4604		0.09				143	30.4	87.4	0
1	0	51-60	1863	39	3.51				142	28.7	85.2	0
0	1	51-60	332		39.53				87	27.7	82.8	1
1	1	51-60	982	19.7	0.52				122	30.8	92.4	0
1	1	51-60	1385	17.2	1.37				105	32	95.7	0
0	1	51-60	58	22.3	6.78				92	25.6	77.4	0
0	0	51-60	5567		5.16				147	32.2	98.5	1
0	0	51-60	4657		0.7				144	31.8	91.6	0
1	0	51-60	5467		0.24				132	30.1	86.5	0
1	1	51-60	1825	27.4	0.41				139	30	86	0
0	0	51-60	2611	13.9	3.93	51	169	7	106	21.5	69.8	1
1	0	51-60	4298		0.16				142	29.7	85.6	1
0	0	51-60	5341		0.27				138	28.6	86.7	1
0	0	51-60	5078		1.86				105	22.4	72.9	1
1	0	51-60	2383	20.7	3.09	63	247	5	110	27.4	81.8	0
0	0	51-60	248	18.3	0.7	5600	212	88	129	33.3	92.8	1
0	0	51-60	2867		9.95				88	25.8	81.5	0
1	1	51-60	2373		6.26				136	37	105.7	1
0	0	51-60	3321	34.5	0.61				140	29.7	85.6	1
1	0	51-60	4716		0.1				125	27.5	83.7	1
1	0	51-60	1836	18.9	12.64				93	28.4	83.5	0
0	0	51-60	1424	22.8	11.99	832	239	24	150	33.3	94.7	0
1	0	51-60	532	21.8	0.05				96	22.1	72	1
0	1	51-60	898		4.68				137	27.2	82.5	0
1	0	51-60	5464		0.09				135	29.3	87.2	0
1	0	51-60	2537	26.2	0.05	11	420	4	99	22	67.5	0
1	0	51-60	451	26.4	1.34				105	27.8	86.5	0
1	0	51-60	2364	51.4	5.19				116	30.2	86.2	0
0	0	51-60	3626		19.94				76	29.6	93.8	1
0	0	51-60	3629		1.03				106	30.1	92.3	0
1	0	51-60	597	22.9	5.77				86	25.3	77.6	0
1	0	51-60	1326	19	1.12	78	286	19	144	29.5	85	1
1	0	51-60	5168		0.09				135	32.9	95.9	0
0	1	51-60	847		12.57				115	30	84.3	0
0	0	51-60	3032		33.77				119	33.3	96.6	0
0	0	51-60	3033		10.7				148	32.5	94.5	1
1	0	51-60	3601	24	37.47	434	168	4	116	30.4	91.9	0
1	0	51-60	925	30.3	6.1	122	272	10	139	30.3	87.6	0
1	0	51-60	3598	24	31.81	434	168	4	96	29.6	92.3	0
0	0	51-60	242	24.8	0.14				144	29.3	87.8	0
0	1	51-60	633		9.97				133	28.7	86.2	0
1	0	51-60	851	21.5	0.29	73	251	20	144	30.8	87.8	0
1	0	51-60	368	26.1	0.15				152	29.6	85.2	0
0	1	51-60	131	23.5	0.12				145	29.8	84.2	0
0	0	51-60	1733	23.8	0.63	96	236	17	130	31.9	96.1	0
1	0	51-60	1500	24.1	0.25				144	35.8	100.5	0
0	1	51-60	678	23.1	1.85	185	267	11	94	29.7	83.6	0
0	1	51-60	59	23.5	2.33	21	278	6	87	28.2	86.1	0
1	0	51-60	2778	24	0.2	110	360	133	91	24.9	77.9	1
0	0	51-60	1338	39.4	0.27				102	21.2	72	1
1	0	51-60	457	22.7					132	30.8	90.9	0
1	1	51-60	1773		1.09				107	28.8	88.7	1
1	0	51-60	4931		0.11				142	31.1	92.1	1
1	0	51-60	3745		21.37				123	29.9	85.4	1
0	1	51-60	221	22.7	3.32				110	31.3	90.9	0
0	1	51-60	2887		0.74				136	30.4	85.9	0
0	0	51-60	2963	19.1	30.39				136	32.5	93.1	0
0	0	51-60	3069	29.9	25.02				89	31.1	91.3	1
0	0	51-60	3067	29.9	15.52				93	31.7	91.5	0
0	1	51-60	2203	25.5	0.08				147	30.6	83.8	1
0	0	51-60	2529	25.1	0.44				142	29.5	83.6	1
0	0	51-60	5118		0.09				153	30.5	85.8	0
1	1	51-60	1128	27.7	1.79				124	27.1	84.5	0
1	0	51-60	2752	18.4	0.71				136	31.9	93.9	0
1	0	51-60	4481		0.16				108	26.8	85.6	1
0	1	51-60	4917		0.29				146	29.6	88.9	1
1	0	51-60	2766	24.2	0.05				128	31.5	94.6	1
0	0	51-60	1676	21.4	2.61				113	29.5	89.6	1
1	1	51-60	36		0.52				111	24.8	79	0
1	0	51-60	849	22.3	0.05				88	29.6	86.9	0
1	0	51-60	1481	21.5	0.13				132	30.1	85.6	0
1	1	51-60	786	23	3.53	114	75	10	87	25.2	76.8	1
1	1	51-60	197	21.5	2.48				105	24.8	78.3	0
0	0	51-60	3202	26.3	0.13				173	33	94.3	0
1	0	51-60	2367	38.7	0.56	109	232	29	144	28.7	82.5	1
0	1	51-60	294	24.2	0.22				134	32.1	92.1	0
1	1	51-60	40		2.32				112	29.6	86.8	1
1	1	51-60	3809		1.09				137	30.6	87	1
0	1	51-60	216	37.3	2.36	598	191	24	93	25.5	78.8	0
0	0	51-60	1984	24.4	0.12				144	29.1	80.2	0
0	0	51-60	3956		0.28				161	32.1	91.4	0
0	0	51-60	3889		0.16				126	28	87.8	1
0	1	51-60	1317	22.1	0.29				129	34	92.3	0
0	0	51-60	270	27.5	0.06				130	29.3	85.6	0
0	0	51-60	3662		4.69				86	28	88.6	1
1	0	51-60	645	26.6	0.81				84	31.3	90.3	1
1	1	51-60	911		0.09				130	30.8	90.5	0
0	1	51-60	823	31.6	1.73				151	32.1	91.9	0
1	1	51-60	1080	21.2	0.05				137	30.6	89.5	1
1	1	51-60	3327		0.47	166	271	29	122	31.7	95.8	0
1	1	51-60	146	27.3	3.78				120	25.3	76.4	1
1	0	51-60	2841	20.9	0.05				134	31.4	88.3	1
1	1	51-60	158	25.6	5.02				85	31.1	89.7	1
1	0	51-60	2731	31.2	0.27				131	31	91.5	1
1	1	51-60	15	20	29.43				92	31.3	90.1	0
1	0	51-60	3668		26.49				134	30.9	89.8	0
1	0	51-60	3666		26.59				96	30	92.5	0
1	0	51-60	4595		0.09				140	31	90.5	1
0	0	51-60	3753		0.09				130	32.7	97	1
0	0	51-60	2855	22.8	14.87				131	29.7	85.9	0
1	0	51-60	4491		0.73				124	30.9	86	0
1	1	51-60	603	19.7	0.06				113	29.4	86.2	1
1	0	51-60	3186	24.8	0.08				127	26.7	79.8	1
0	0	51-60	1821	22.8	1.11				141	28.5	84	1
1	1	51-60	3235		0.21				128	31.1	90.5	1
1	1	51-60	192	23.6	3.94				110	26.2	83.1	0
0	0	51-60	3781	30	7.88				94	28.2	88.6	0
1	0	51-60	2500	19.6	0.05				142	31.1	86.4	0
1	0	51-60	2029	26.9	0.06	130	254	59	119	21.9	65.9	1
0	1	51-60	273		0.95				124	29.9	86.7	0
1	0	51-60	845	24.8	0.17				98	30.2	87.3	0
1	0	51-60	3140	20.7	0.21				131	29.9	90.2	1
1	1	51-60	355		6.26				115	30.1	94.8	1
0	0	51-60	3035	24.7	0.21				143	28.9	85.2	0
1	0	51-60	2501	21.3	0.12				108	27.2	80.9	0
0	1	51-60	829	19	3.39				127	30.4	93.8	1
0	0	51-60	444	20.2	0.16	225	278	34	143	34.1	95.2	1
0	0	51-60	1597	19.3	0.95				82	27.9	84.4	0
1	1	51-60	2051						140	30.6	91.5	1
0	0	51-60	4010		0.13				138	30.5	95.1	1
0	1	51-60	3028	27.8	0.2				127	28.2	83.3	1
0	0	51-60	3996		11.11				109	29.5	90.5	1
0	1	51-60	2293		0.1	8	299	5	125	24.1	75.9	0
1	1	51-60	269	24.6	7.39	42	162	8	111	22.4	66.1	0
1	1	51-60	263	24.6	3.97	42	162	8	112	23.7	71.7	0
0	0	51-60	612	23.2	0.19	978	311	21	114	22.2	72.7	0
1	0	51-60	4554		0.09	16	399	12	115	29.3	92.3	0
1	1	51-60	801		0.3				109	27.1	81.1	0
1	0	51-60	1398	22	0.19				146	30.5	88.5	1
1	1	51-60	321	21.8	0.2				139	32.2	91.7	0
0	0	51-60	5475		0.82				161	30.5	93.2	0
0	1	51-60	876		0.29				154	31.8	91.7	0
1	0	51-60	2378	30.9	0.56				135	24	73.3	1
1	0	51-60	575	28	7.51				99	27.8	85.4	0
1	0	51-60	2012	19.7	0.36				115	24.5	76.6	1
0	0	51-60	4881		0.74				141	30.4	86.2	1
1	1	51-60	695	21	0.05				85	27.2	85.3	1
0	0	51-60	3195	24.9	1.2				149	31	87.7	0
0	1	51-60	29		0.1				135	28.8	87.8	1
1	0	51-60	4595		0.09				87	25.4	83	0
1	0	51-60	1624	17.3	8.86				144	32	91.1	0
0	0	51-60	1996	28.1	0.09				128	32.1	93.5	0
1	0	51-60	1248	22	0.09				120	25.8	79.8	1
0	0	51-60	2136	24.7	0.14				143	31.3	88.6	1
1	0	51-60	1426	24.4	0.1				130	31.1	90.4	0
1	1	51-60	187	20.4	5.37	1490	111	37	103	29.1	87.6	1
1	1	51-60	243	32.4	4.03				125	30.2	85.7	1
0	0	51-60	4600		1.35				147	29.1	87.1	0
0	0	51-60	3347	24.3	0.09				134	31.1	89.6	0
1	0	51-60	5749		0.41				122	28.6	82.9	0
0	0	51-60	1015	24.5	0.07				170	32.8	92.9	0
0	0	51-60	5566		0.09				163	32.3	94.3	1
1	0	51-60	1870	24	0.08				120	28.6	86.2	1
1	1	51-60	2811		0.13	67	244	25	129	32.7	92.7	0
0	0	51-60	2075	24.2	24.82				160	32.1	88.2	1
0	0	51-60	2514	23.2	0.36				145	29.9	82.9	0
1	1	51-60	463		0.17				101	30	89.6	1
1	0	51-60	643	0	0.05	52	228	35	137	30.4	88.9	1
1	0	51-60	642	33.9	0.19				135	29.7	87.7	0
1	0	51-60	4027		0.85				126	27.7	85.9	0
1	1	51-60	244		4.92				106	23.6	78.6	0
1	1	51-60	2	18	0.12				57	27.9	80.9	0
1	0	51-60	2985	28	0.31				127	28.4	82.1	0
1	0	51-60	2250	26.6	13.86				107	27.3	75.3	0
0	0	51-60	3238	33	3.69				111	23.5	71.9	0
0	0	51-60	4313		23.35				93	26.8	82.7	1
0	1	51-60	2911		1.26				135	30.9	94.3	0
1	1	51-60	555	24.5	5.77				138	27.8	81.1	1
1	0	51-60	3676		0.05				131	32.3	94.1	0
0	1	51-60	1019	30	6.87				134	27.3	84.1	0
1	0	51-60	1030	19.2	0.9	47	256	14	109	29.4	89.8	0
1	0	51-60	2406	26.2	0.05				141	31.9	87.6	0
1	0	51-60	271	30.5	8.24				120	27.2	81	0
0	0	51-60	1298	25.2	0.32	24	427	15	137	28	83.3	1
1	0	51-60	2657	21.3	0.05				157	30	84.9	0
0	0	51-60	2848	29.1	0.16	63	290	25	144	30.3	84	0
0	1	51-60	2160	31.9	20.95	603	209	30	96	28.7	83.2	1
1	1	51-60	1070	22.5	1.92	793	205	19	116	30.2	93.2	1
1	0	51-60	1565		3.12				103	26.4	81.5	0
0	0	51-60	298	25.6	32.22				132	32	94.4	0
0	0	51-60	300	25.6	10.87				156	32.8	90.7	1
0	1	51-60	51	26.1	7.27				89	29.3	86.2	0
0	1	51-60	2070	18.7	2.38				107	29	91.1	1
0	0	51-60	2349	23.4	3.26				90	29	86.1	0
0	0	51-60	337		18.83				134	32.1	91.6	0
0	0	51-60	336		18.76				123	31.5	92.3	1
1	0	51-60	940	19.9	3.17				101	27.9	86.2	1
0	0	51-60	1302	25.5	0.09	102	242	18	150	30	87.8	1
0	0	51-60	354	29.2	0.32				113	28	86.1	1
1	0	51-60	4077		1.17				109	26.8	84	0
0	1	51-60	22	16.4	31.19	240	143	51	74	29.6	86.8	1
0	0	51-60	956	27.8	0.09	114	403	40	94	23.2	73.2	0
1	1	51-60	2171	29	1.08				149	29.3	86.8	0
0	1	51-60	8	18.9	2.92	15586	48	92	57	30	84.2	1
1	0	51-60	5764		1.42				144	32.1	95.8	0
0	1	51-60	372	19.2	0.3				144	33.5	96.5	1
0	0	51-60	3697		7.02				134	31	90.7	0
1	0	51-60	304	16.2	4.72	180	124	20	92	30.5	92.1	0
0	1	51-60	524	21.1	16.23				74	24.1	72.6	1
1	0	51-60	3454	31.4	0.63				124	27.4	84.5	0
0	0	51-60	2896	28.4	7.77				104	27	86.5	0
0	0	51-60	2894	28.4	10.64				88	28.6	87.3	0
1	1	51-60	1577	20.4	0.57	11	362	13	116	28.4	84.4	1
0	1	51-60	128		4.03	323	212	14	120	28.8	91.1	0
0	0	51-60	5034		27.78				117	31.9	94	1
0	0	51-60	2207	29	0.21				156	30.5	85.7	0
0	0	51-60	3665		0.47				156	30.4	87.7	1
1	1	51-60	266	16.9	0.31				134	30.3	88	1
0	0	51-60	1878	20.8	0.1				109	31	90.1	0
0	0	51-60	1903	25.9	34.48				130	31.2	88.7	0
0	1	51-60	245	21.5	19.95	501	171	7	113	33.1	97.4	0
0	1	51-60	243	21.5	44.04	501	171	7	107	30.5	91.5	1
1	1	51-60	1791	28	7.07				111	27.6	89.1	0
1	1	51-60	65	23.1	42.99				91	28.4	87.5	1
1	1	51-60	1789	28	12.42				85	27.9	90.8	0
1	1	51-60	2641	20	0.65				117	30	87.4	0
0	1	51-60	1668		0.65				129	28.5	85.9	0
0	1	51-60	933		21.76				94	26.5	81.4	0
0	0	51-60	676	24	0.51				125	29.1	86.5	0
0	1	51-60	367	19.3	0.68				125	30.3	83.7	0
0	0	51-60	2772	25.9	0.17				139	29.3	86.5	1
1	0	51-60	416	22	0.07				145	31	88.4	0
0	0	51-60	1331		0.23				170	29.4	81.7	1
0	0	51-60	4944		0.46				165	29.9	83.2	0
0	0	51-60	1461	23.9	0.55				100	30.5	94.5	0
0	1	51-60	1034	25.3	0.77				97	33.3	98.3	1
0	0	51-60	2117	24.4	28.81				102	27.1	77.7	0
0	1	51-60	831	18.3	0.58				118	28.4	85.3	0
0	0	51-60	3046	24.1	0.3				146	32.9	92.1	0
0	0	51-60	470	22.3	5.73				95	27.9	86.2	0
0	1	51-60	829		1.29				127	26.3	82.2	1
0	1	51-60	2883	26.4	2.86				148	31	89.3	0
0	0	51-60	3823		0.08				158	32.7	93.4	1
1	0	51-60	1034	27.6	0.88				92	28.8	86.2	0
1	1	51-60	158	26.8	0.63				117	28.3	84.5	1
1	1	51-60	922	32.2	7.63				120	27.8	82.8	0
1	1	51-60	349	21.8	0.07				133	26.7	78.5	1
1	1	51-60	916	18.5					118	25.7	80.2	1
1	1	51-60	1925	23.2	0.67				108	26.5	83.5	0
0	1	51-60	385		2.99				103	18.2	62.7	0
1	0	51-60	2010	21.2	0.08				132	27.7	81.1	0
1	0	51-60	1559	21.1	0.1				149	29.8	85	1
0	1	51-60	30		2.32	34	281	7	115	21.6	71.4	1
0	0	51-60	553	26	0.24				145	30.3	88.9	0
0	1	51-60	1199	20.1	1.86	20	285	5	105	27.9	87	0
1	0	51-60	1547	26.2	2.56				143	31.2	90.4	0
1	1	51-60	3096	21.3	0.21				117	32.8	95.8	0
0	0	61-70	2792	31.1	0.37				158	32.2	91	1
1	1	61-70	198		0.9				128	27.6	82.7	0
0	0	61-70	465	25.7	8.46				89	28.5	85.6	0
0	1	61-70	126		18.95				86	30.9	94.2	0
1	0	61-70	4398		0.28				140	30.4	89.3	0
0	0	61-70	2069	19	13.89				90	29.7	86.5	0
0	1	61-70	767	18.1	6.88	119	121	10	136	25.7	78.3	1
0	0	61-70	1592	31	6.46	857	104	15	110	26.6	84.3	0
1	0	61-70	296	24	0.75				104	29.4	85.6	0
0	1	61-70	52		0.33				143	29.2	84.5	1
0	0	61-70	3277	30.3	20.29				130	30.7	88	0
0	0	61-70	4887		0.09				154	29.3	87.4	0
0	0	61-70	4124		0.28				134	31.9	87.6	1
0	1	61-70	2543		2.23				114	30.6	98.9	0
0	1	61-70	11	26.1	20.24				124	32	86.6	0
0	1	61-70	937		43.62				101	27.7	90.7	0
0	1	61-70	939		25.53				104	27.7	89.9	1
0	0	61-70	5615		0.88				143	29.5	84.3	0
0	0	61-70	2727	26.7	32.25				100	33.3	95.3	0
1	1	61-70	275						109	29.1	87.2	0
0	0	61-70	471	27.1	0.07				145	31.6	91.9	0
1	0	61-70	1690	33	17.6				86	29.4	84.3	1
0	0	61-70	1419	27.4	0.23	869	248	24	117	21.1	66.3	0
0	0	61-70	829	23.9	0.54				135	28.9	85.7	0
0	1	61-70	142	26.1	15.32				109	26.7	80.4	0
1	1	61-70	1405						116	28.7	86.4	0
0	1	61-70	1085	24.7	1.01				137	30.6	89.7	1
0	0	61-70	3083	26.2	0.27				160	30.9	89.7	1
1	0	61-70	1987	20.2	0.34				141	31.1	91.8	0
1	0	61-70	4643		0.09				136	28.9	87.5	1
1	0	61-70	1443	18.4	0.23				125	30	87.1	1
0	0	61-70	2380	32	15.7				114	28.1	81	0
0	1	61-70	114	28	12.15				103	27.9	82.7	1
0	1	61-70	77	0	16.53				124	30.4	89.5	1
0	0	61-70	2224	33.5	0.08				117	24.2	75.4	0
0	0	61-70	2478		1.53				116	26.7	76.7	0
0	0	61-70	1513	23.3	2.68				104	33.7	96.1	0
1	1	61-70	583	31.1	11.26	25	322	6	102	24.3	79.2	0
0	0	61-70	3860	33	0.19				141	29.6	92	0
0	0	61-70	4274		0.12				142	29.9	88.8	1
1	1	61-70	4424						148	30.1	86.8	0
0	1	61-70	25		21.73				146	30.2	87.8	0
1	0	61-70	4567						134	28.6	88.2	1
1	1	61-70	1175	33.2	5.97				109	27.3	83.8	0
1	1	61-70	2275		5.09				103	31.5	92.7	0
1	0	61-70	2062	17.5	0.1	12	229	32	108	30.9	91.7	0
1	1	61-70	343	21.9	0.41				127	32.2	91.4	0
0	0	61-70	5028		0.48				140	31	88.9	0
0	0	61-70	5314		0.48				116	29.6	83.7	1
1	0	61-70	3335	22.6	0.07				128	32.2	92.4	0
0	0	61-70	3138	24.3	0.07				155	31.5	92.5	0
1	1	61-70	1066	25.3	1.75	110	210	23	133	28.5	86.1	0
0	1	61-70	846	29.4	0.17				83	23.4	76.1	0
1	1	61-70	51		2.21				83	21.2	69.6	1
0	0	61-70	1458	29.7	0.22				164	30.8	89.1	0
0	1	61-70	386	19.4	0.12				136	31.5	97	0
0	0	61-70	4240		0.55				156	31.8	88	0
1	0	61-70	3707	27	3.9				122	29.9	86.5	1
0	0	61-70	5384		0.88				144	32	93.8	1
1	0	61-70	1274	23.8	1.24				143	31.5	91	0
0	0	61-70	5623		0.09				156	32	92.2	0
1	0	61-70	1857	35.9	0.78				119	30.4	95.1	1
0	0	61-70	837	32.5	9.99	164	231	30	73	30.8	93.7	1
0	0	61-70	360	22.6	0.07	34	254	7	92	28.2	83.4	0
0	0	61-70	2523	40.1	0.55				155	28.1	79.9	0
1	1	61-70	1022	29.1	0.14				87	29.1	89	0
1	1	61-70	208	27.8	7.32				121	27.6	85.9	0
1	1	61-70	201	27.8	32.84				121	28.6	85.3	0
1	0	61-70	3343	26.8	0.22	121	234	24	130	29.9	89.7	0
1	0	61-70	1071	19.4	1.48				150	30.7	90.4	0
0	1	61-70	398		0.43	26	335	45	140	30	84.5	1
0	0	61-70	1999	24.7	0.2				104	29.2	89	1
1	0	61-70	1536	22.3	0.31				166	30.8	89.8	0
1	0	61-70	1271	21.3	0.08				134	31.5	91.8	1
0	1	61-70	1621	35.3	0.77		329	3	100	20	66.3	0
0	1	61-70	929		2.15	94	214	17	120	29.5	87.5	0
1	1	61-70	175	22.6	17.41	481	138	11	96	27.8	84.6	1
1	1	61-70	18	21.3	12.92	65	154	11	118	25.3	76.6	0
0	0	61-70	1100	25.8	6.08	144	205	10	125	26.3	80.8	0
1	0	61-70	414	22.9	0.19				142	30	88.6	0
0	1	61-70	122	31.2	41.47				87	29.9	90	0
1	0	61-70	1843		34.78				120	26.6	78.9	1
0	0	61-70	2540	26.8	5.87				120	25.4	76.3	0
1	0	61-70	2746	31.2	8.82				94	25.5	76.7	0
1	1	61-70	3792		0.09				134	30.1	89.2	0
0	0	61-70	613	21	18.96	51	236	25	135	28.5	83.1	0
0	0	61-70	4515		0.27				164	33.6	94.3	1
1	1	61-70	1494	0	1.9				127	28.5	90.1	1
0	1	61-70	6	24	0.1				126	28.7	85.4	0
0	0	61-70	3755	24.5	12.79				125	32.2	92.8	0
0	0	61-70	4600		0.46				114	28.4	87.3	0
0	0	61-70	682	21.3	4.5	159	101	12	104	32.8	92.4	1
1	0	61-70	1721	26.4	0.05				139	30.3	86.9	0
1	1	61-70	2044		7.72				114	27.6	86	1
1	1	61-70	1		0.13				110	28.6	93.5	0
1	0	61-70	1407	22.2	2.34				132	28.7	86.3	0
0	1	61-70	1381	27.6	0.65				151	27.9	78.9	1
1	1	61-70	1578		13.27				109	27.8	84.9	0
1	0	61-70	3823		0.05				106	31	93.3	1
1	0	61-70	3937		0.08				134	27.8	85.1	1
1	0	61-70	3836	29.5	1.11				114	28.6	88.7	0
0	0	61-70	917	22.5	0.38				129	31.4	89.3	0
1	0	61-70	1576	22.6	0.27				133	30.2	90.9	1
0	1	61-70	61	22.3	4.11				95	31.6	89	1
0	0	61-70	5516		0.66	126	208	48	163	30.7	89.3	0
0	0	61-70	5680		0.15				156	30.8	89.1	1
0	1	61-70	222		18.66				99	27.2	82.1	1
0	0	61-70	643	23	0.47				142	27.7	79.9	1
0	0	61-70	1532	28.3	0.49	353	230	25	153	31.3	86.5	0
0	0	61-70	3263	26	0.21				146	29.8	87.1	0
0	0	61-70	3423	28	0.78				111	29.9	86.5	0
0	0	61-70	545	27.5	25.32	1376	175	19	78	30.7	91.7	0
1	1	61-70	1403	21.3	2.62				88	31	93.7	0
0	0	61-70	4538		25.4				162	29.7	84	0
0	0	61-70	575	32.6	24.03				79	28.8	88.7	0
0	0	61-70	577	32.6	32.6				103	28.8	89.9	1
0	0	61-70	1768	23.9	0.06				166	30.7	85.4	1
0	0	61-70	4694		0.42				144	30.6	90.9	0
0	0	61-70	3651		0.63				147	31.3	87.8	0
0	0	61-70	2192	24	24.02	399	156	9	94	29.1	83.6	1
0	0	61-70	2194	24	26.03	399	156	9	97	29.4	83.3	1
0	1	61-70	251		1.4				119	28.7	86.3	0
0	0	61-70	3133	26.4	0.07				147	31.2	89.8	1
0	1	61-70	944	23.1	3	215	270	16	123	31.4	89.5	0
1	1	61-70	204	24.5	10.23	125	113	18	87	24.5	74.9	0
0	0	61-70	2118	25.8	0.05				99	19.9	65.9	1
0	1	61-70	5382		0.86				155	29.7	86	0
0	0	61-70	583	25	0.09				133	28.7	84	1
0	1	61-70	62	16.1	0.05				121	33.9	93.8	1
0	0	61-70	880	25.5	0.45				102	22.7	75.1	0
0	1	61-70	1922		0.67				158	32.2	88.6	1
1	0	61-70	2888	26.1	0.32				146	30.2	86.1	0
0	1	61-70	119	28.3	0.1				141	30.5	89.4	0
0	0	61-70	1236	21.1	0.05	41	279	49	144	31.8	90.5	1
0	1	61-70	4	21.9	0.32				118	30.3	92.1	0
0	0	61-70	3623		45.41				82	31.9	94.2	1
0	1	61-70	2195	28.1	25.2				139	35.6	97.2	0
0	0	61-70	4635		0.09				146	30.7	92.4	1
0	1	61-70	191	24.8	22.76				137	31.6	91	1
0	1	61-70	2193	28.1	23.88				91	33.7	93.7	1
0	1	61-70	1109	31.1	2.31				147	31.9	93.5	1
0	1	61-70	990		0.57				105	29.9	97.2	0
0	1	61-70	24	27.9	6.15				96	29.4	84.7	1
0	0	61-70	840	20.7	0.7				140	33.3	99.5	0
0	0	61-70	372	22.5	0.12	261	215	57	144	32	92.7	1
0	1	61-70	318	37.8	12.93				155	28.9	84.9	1
0	0	61-70	1571	36.6	0.26				146	28.3	83.1	1
1	0	61-70	2238	23	0.52				128	30.7	87.1	0
1	1	61-70	950	21.8	0.05				117	32.7	98.3	1
1	0	61-70	1581	28.6	0.59				117	28.6	85.8	0
0	1	61-70	2366		0.55				145	31.3	92.4	0
1	0	61-70	3727	38	0.08				116	29.6	86.7	0
0	0	61-70	4726		0.09				139	29.8	85.9	1
0	1	61-70	1283	27	0.91				90	19.3	64.2	1
1	1	61-70	99		4.49				132	29	82.4	1
1	1	61-70	85	37.6	18.63				70	28.8	87.7	1
0	1	61-70	52		7.93	257	159	24	92	29.5	89.7	0
0	0	61-70	4215		0.78				164	30.9	89.8	1
1	0	61-70	5292		0.29				121	29.7	85.8	0
0	1	61-70	594	26.1	13.72				136	28.2	80.5	1
0	0	61-70	4495		0.33				114	31.9	92.7	0
0	0	61-70	4365		0.19				133	28.4	84	1
0	0	61-70	2340	20.1	11.16				90	26.6	79	1
0	0	61-70	2962	29.7	0.16				156	28.7	82.5	0
0	1	61-70	2524		0.27				100	21.1	72.5	1
1	0	61-70	1123	35.2	30.41				101	28.7	88.1	0
0	0	61-70	2691	27.7	0.17				161	32.4	88.3	0
1	1	61-70	596	22.3	2.95				130	30	85.3	0
0	0	61-70	2787	21.7	0.05				157	33.8	93.1	1
0	1	61-70	184		19.92				98	28.1	83.7	1
0	0	61-70	1496	26.2	0.21				148	31.6	89.3	1
1	1	61-70	5	14.8	25.1				92	29.1	83.9	1
0	0	61-70	1839	30.3	4.8				152	30.9	86.2	1
0	0	61-70	3495	24.5	0.09	138	245	19	139	31.7	93.4	0
1	0	61-70	5482		0.18				119	29.2	90	1
0	0	61-70	3204	33.3	0.2	416	231	34	134	33.4	98	1
1	0	61-70	3897		0.77				140	29.3	88.7	0
1	0	61-70	3196	24.6	1.75				108	28.7	88.3	0
1	1	61-70	809	17.6	0.27				133	29	86.7	0
0	0	61-70	1528		7.2				134	30.2	88.5	1
0	0	61-70	1680	25.9	0.29				148	30.7	89.4	0
1	0	61-70	5559		1.31	40	350	3	110	22.9	76.2	1
0	1	61-70	808	24	9.07				94	30.3	92.6	1
1	0	61-70	4721		1.11				140	32.3	94.5	1
1	1	61-70	5		8.76				98	26.6	85.6	1
1	0	61-70	4609		1.66				120	29.5	88.5	1
0	1	61-70	4324		0.57				93	20.1	67.2	1
1	0	61-70	2928	34.4	25.66				103	28	89.1	0
0	1	61-70	1129	0	6.21				97	21.7	69.7	1
1	0	61-70	4160		0.23				118	25.2	82.7	0
0	0	61-70	2719	27.5	0.06				152	30.9	87.4	0
0	0	61-70	3961		0.05				152	28.8	83.1	0
0	0	61-70	3172	25.2	0.2				165	31	85.6	1
1	1	61-70	637	21.9	1.72				128	29.8	87.4	0
1	0	61-70	4831		0.09				132	29.3	87.1	0
0	1	61-70	341		4.77				124	29	83.4	0
1	1	61-70	805		0.6	43	295	23	126	30.7	93.7	1
0	1	61-70	801		2.21				124	26.1	79.4	1
0	0	61-70	3956		0.06				160	31	88.4	0
1	1	61-70	1911	22.3	0.11				105	35.4	100.7	0
1	0	61-70	1075	22.1	0.05				116	22.1	68.5	1
0	0	61-70	3540		0.27				142	31.1	92.5	0
1	1	61-70	283	20.9	0.05				128	31.8	93.8	1
1	0	61-70	5710		0.73	104	237	13	134	32.1	95.9	0
0	0	61-70	4732		8.4				113	27.2	84.6	1
1	1	61-70	57	13.4	13.37				113	24.6	74.8	1
1	0	61-70	1716	26.5	0.81				137	30.7	90.8	0
0	0	61-70	465	21.2	0.05				134	32.4	91.1	0
0	0	61-70	4923		5.59				157	34.7	99.8	0
1	0	61-70	1290	28	2.14				94	22.1	70.1	1
1	1	61-70	834	17.8	7.05				92	24.3	74.3	0
1	0	61-70	4531		0.89				144	27.4	82.3	1
0	0	61-70	2735	25.3	0.2				115	30.3	85.2	0
0	0	61-70	678	25.8	0.1	16	355	13	125	25.5	78.4	0
1	0	61-70	5170		1.09				135	30.8	94.1	1
0	0	61-70	4145		0.05				156	30.4	90.3	1
0	0	61-70	1101	22.5	0.12	244	200	41	156	30.1	84.9	0
0	1	61-70	1992		0.31				116	24.5	75.5	1
0	1	61-70	336		3.1				132	34.2	101.8	0
0	0	61-70	934	30.7	0.51				151	30.6	88.2	1
1	1	61-70	802		0.18				123	25.7	83.3	0
1	1	61-70	78	34.6	9.54	49	280	18	120	30.2	87.7	0
0	0	61-70	3491		0.17				166	30.7	85.6	0
1	1	61-70	316	25.6	1.33				109	32.2	97.9	0
1	1	61-70	38		5.52				90	29.4	90.5	1
1	1	61-70	26		22.33				92	29.4	88.2	0
0	0	61-70	2703	24	0.41				153	33	92.9	0
1	1	61-70	3843		4.47				117	29.7	95.4	1
0	1	61-70	1080		1.92	329	233	14	140	27.5	80.2	0
0	0	61-70	326	20	0.06				147	30.8	90.1	0
0	0	61-70	1073	24.4	0.07				142	34.3	101.7	0
0	0	61-70	3762		2.69				111	28.8	85.7	1
0	0	61-70	1943	25.9	0.1	32	324	43	160	29.5	85.6	0
0	1	61-70	81		9.13				164	28.5	80	0
0	0	61-70	2743	17.4	1.46	452	144	28	129	30.6	91	1
0	1	61-70	2687	22.9	16.63				127	31.4	91.6	1
0	0	61-70	1343	28.4	0.43	24	272	7	113	29.1	83.8	0
1	0	61-70	5393		0.09				135	32.4	95.4	1
1	1	61-70	223		0.64				83	28.7	88.6	1
0	1	61-70	41	25.1	8.15				131	29.5	84.7	1
1	1	61-70	17	23.9	2.75	1434	50	98	76	30.4	83.6	0
0	0	61-70	654		1.5				141	31.4	82.6	1
0	0	61-70	3081	23.1	1.06				160	32	90.4	0
0	1	61-70	3587		30.86				107	28.9	91.4	1
1	1	61-70	31	21.3	1.01				88	34.6	96.5	1
0	0	61-70	787	21.7	0.28	118	217	18	110	30.1	91.3	1
1	0	61-70	943	41.5	0.91				99	23.9	72.5	0
0	0	61-70	1809	35	0.54				106	32	93.4	0
0	0	61-70	1284	23	0.75				147	29.3	86.9	0
0	1	61-70	3291	21.9	2.37				114	25.9	78.9	0
0	0	61-70	1738	21.4	2.19				133	31.1	91.3	1
0	0	61-70	5748		0.2				148	31	90	0
0	1	61-70	4876		1.82				131	31.2	91	1
1	0	61-70	3412	28	5.43				130	27.7	82.3	1
0	0	61-70	3120	21.9	0.1				149	29.9	84.6	1
1	1	61-70	64		1.61				127	24.8	77.3	0
0	0	61-70	1382	25	0.05				132	31	93.7	0
1	0	61-70	550	20.8	0.62				116	32	93.7	0
1	0	61-70	4115		26.79				137	30	90.8	1
0	0	61-70	1647	22.8	0.06				132	31.2	94.8	1
0	1	61-70	1224		25.9	928	137	12	116	32.6	92.4	0
1	0	61-70	589	26.4	0.26				115	29.6	84.6	0
0	0	61-70	4036		1.57				148	30.3	89.2	0
1	0	61-70	729	23	0.9	5	356	4	89	22.5	71.2	1
0	0	61-70	3248	30.1	0.7				207	32.1	89.9	0
0	1	61-70	1214	27.2	0.18				158	31	88.4	0
0	0	61-70	4256		0.08	74	283	49	134	28.1	88.5	1
0	0	61-70	1625		16.45				161	30	88.3	0
1	1	61-70	1	38.6	52.9				135	31.7	93.4	1
1	1	61-70	4288		0.1				145	34	98.6	0
0	0	61-70	2756	24.8	0.12				153	28.3	80.6	1
0	1	61-70	2768		0.09				127	26.6	83.2	0
1	0	61-70	779	22.7	0.05				150	29.4	81.6	0
1	1	61-70	151		1.23	362	130	24	95	29.4	88.9	0
0	1	61-70	2643		0.59				134	32	94.3	0
1	0	61-70	696	21.5	0.61				116	31.5	94.3	1
0	0	61-70	3422	30.7	0.12				141	31.5	90.4	1
1	0	61-70	561		30.42				93	27.1	87.2	0
0	1	61-70	2889		0.09				145	29.2	85.5	0
0	1	61-70	555	28.4	0.26				110	29.7	88.4	1
0	1	61-70	535	28.4	22.5	2647	128	53	87	30.2	86.8	1
1	0	61-70	993	21.4	0.26	18	296	13	134	28.9	84.7	1
0	1	61-70	940		1.13				126	31.7	91.5	0
1	0	61-70	5440		0.11				124	30	91.5	1
0	0	61-70	2018	26.1	43.18				125	27.2	84.1	0
0	1	61-70	1341	24.2	17.44				126	30.8	90.2	0
0	1	61-70	554	28.4	2.83				95	30.3	86	0
1	0	61-70	5015		0.63				146	28.8	85.8	1
0	0	61-70	3985		0.08	132	287	18	139	30.3	89.8	0
0	1	61-70	4		6.06				94	25.5	76.1	1
0	1	61-70	252	35	0.67				117	23.8	74.6	1
0	0	61-70	743		0.97				150	36	101	1
0	0	61-70	2510	29.7	0.11				140	28.1	78.1	0
1	0	61-70	263	18.6	0.07	86	219	15	105	29.9	88.9	1
0	0	61-70	3447	24.3	0.07				160	31.9	92.2	0
1	1	61-70	257	21.7					128	30.7	91.6	0
1	1	61-70	237		6.24				90	30.4	101	0
0	0	61-70	2972	20.8	0.18				127	29.7	91.1	0
0	1	61-70	914	35	0.26	129	247	21	144	29.5	86.3	0
0	1	61-70	25	21.7	0.16				141	32	90	0
0	1	61-70	3823		0.54				145	31.2	91	1
0	0	61-70	1200	27.1	0.09				157	32.2	91.6	0
1	0	61-70	1921	32	0.49				94	23.6	74.7	1
0	0	61-70	1191	27.1	26.78				115	31.5	93.7	0
0	0	61-70	4400						142	31.1	87.5	0
0	1	61-70	18	26.6	19.5	1769	37	59	87	29.8	82.9	0
1	0	61-70	1911	32.4	19.99				104	31	92.3	1
1	0	61-70	2750		22.05				123	33.2	90.5	0
0	0	61-70	5592		0.09				154	31	96	0
0	0	61-70	1386	23.1	0.8				119	26.1	80.9	0
0	1	61-70	3070		2.29				119	28.3	86.9	0
0	0	61-70	4902		12.17				103	18.8	63	1
1	1	61-70	4439		23.14				127	30.5	88	1
1	0	61-70	3967		0.58				112	27.4	84.6	0
0	0	61-70	563	19.4	0.17	383	193	18	152	33.4	95.8	0
0	0	61-70	3971		5.6				140	30.2	90.7	1
1	0	61-70	395	27.7	0.08	6	303	3	92	21.3	69.4	0
0	0	61-70	3506	27.6	0.24				123	27.5	82.8	0
1	0	61-70	3260	18.9	3.6				99	22.8	68.5	0
0	1	61-70	1422	30.5	34.68	14	284	5	109	23.2	74.3	0
0	0	61-70	4180		0.89				90	21	71.6	1
0	1	61-70	3194	29.7	2.04				140	30.9	92.7	0
1	1	61-70	985	37.8	2.13				114	28.6	87.7	1
0	0	61-70	3120		4.68				140	31	89.4	1
1	1	61-70	1105	34.4	0.46	144	267	8	104	26.4	77.7	1
1	0	61-70	1989	27.7	0.38	8	287	7	98	27.7	83.1	0
0	0	61-70	608	23.7	0.06	5	337	3	96	23.1	72.4	0
0	1	61-70	608		7.9				150	30.6	87.8	1
0	0	61-70	3925		0.57				150	32.1	99.8	1
1	1	61-70	960		0.55				114	28.4	84.3	0
0	1	61-70	967	20	1.94				94	26.8	83.5	0
0	1	61-70	19	24.2	33.83				97	29	81.5	1
0	0	61-70	904	27.8	0.05				149	31.4	93.1	0
1	0	61-70	2513	25	0.23				132	30.5	86.4	1
0	0	61-70	2503	34.5	1.64				134	33.4	90.8	0
0	1	61-70	55		8.11				103	24.8	78.1	0
0	0	61-70	1454	27.1	0.14				141	31.1	97.6	0
0	0	61-70	3877		0.2	69	300	26	144	33.3	99.8	0
0	1	61-70	165	36.2	17.17				94	22.2	75.9	0
0	0	61-70	3734		1.09				148	32	90.5	0
0	1	61-70	3283		0.32				161	31.9	93.9	0
0	0	61-70	1892	27.4	0.14				151	30.7	89.4	0
1	1	61-70	498	37.9	0.67				109	22.4	72	1
1	1	61-70	4955		1.67				111	24.4	79.7	1
1	1	61-70	324	23.8	0.31				101	30.3	93.4	1
0	0	61-70	1738	23.5	3.25				103	33.3	97.4	0
0	1	61-70	585						129	32.7	96.5	0
0	0	61-70	1739	23.5	0.88				146	33.4	94.7	0
0	1	61-70	5		9.69				143	31.9	90.6	1
1	0	61-70	2524	24.7	0.21	117	322	21	127	29.3	87.6	1
0	1	61-70	720		3.21				112	30.3	89.7	0
1	1	61-70	558	34.1	0.7				134	29.8	85.8	0
0	0	61-70	1024	26.5	14.22	184	138	15	93	29.5	89.2	0
0	0	61-70	1022	26.5	21.95	184	138	15	85	29.1	88	0
1	1	61-70	1612	37.1	0.31				118	27.5	83.9	1
0	0	61-70	815	27.4	0.3				146	29.7	88	0
0	1	61-70	22	23.9	20.46				105	29.6	84.8	1
1	0	61-70	4467		21.59				120	28.6	86.6	0
1	0	61-70	2388	26.2	0.08				129	30.5	87.5	0
0	1	61-70	1290		12.33				104	29	85.2	0
0	0	61-70	3648		0.82				137	30.5	90.4	0
1	1	61-70	1405		48.87				98	30.4	87.9	0
1	1	61-70	1405		27.43				96	30.1	87.8	0
0	0	61-70	5450		3.86				100	25.4	82.4	1
1	0	61-70	4153		0.51				134	29	90.7	1
0	1	61-70	2469		0.47				136	31.8	92.1	1
0	1	61-70	92	27	21.91	341	189	16	103	29.9	86	0
0	1	61-70	43		17.09				115	26.8	81.1	1
1	1	61-70	451		0.38				136	30.6	91.7	1
1	0	61-70	924	19.7	0.05				109	31	91.2	1
0	0	61-70	5484		0.38				137	29	86.7	0
0	0	61-70	2532	29	4.73				134	29.5	86.2	0
0	0	61-70	2530	29	24.07				108	29.1	86	0
0	0	61-70	1849	18.9	4.04				120	30.3	88.6	1
1	1	61-70	3613		0.22				131	30.1	90.6	0
0	0	61-70	1720	28.9	0.3				158	30.1	89.3	0
1	1	61-70	429		1.44				120	30.7	92.3	1
0	0	61-70	3413	25.2	0.05				136	30.6	87.2	0
0	1	61-70	593		1.51				131	26.9	81.5	0
0	1	61-70	1985	20.4	1.03	20	207	11	106	21.5	71.6	0
0	0	61-70	3446	22.9	2.12				118	28.1	88.1	0
1	0	61-70	793	19.4	0.21				104	28.1	87	1
1	0	61-70	895	19.7	0.37				100	30.5	89.3	0
1	0	61-70	3672		0.28				145	29.5	83.5	1
1	1	61-70	1035	40.3	5.26				109	24.5	76.9	0
1	1	61-70	1323	22.2	0.05				110	30.2	87.1	1
1	0	61-70	4743		1.31				137	30.1	86.6	1
0	0	61-70	508	20.6	0.09	11	327	10	128	26.3	82.1	1
1	0	61-70	864	31.8	0.44				118	30.6	89.4	0
1	0	61-70	1066	18.6	18.29				87	28.2	83.8	1
1	0	61-70	4462		0.19				146	30.2	89.7	1
1	1	61-70	527	18.7	0.53	12	348	6	111	25.3	79.5	1
0	1	61-70	2997		1.09				118	25	79.4	1
1	0	61-70	4687		4.48				123	28.8	85.7	1
1	0	61-70	1168	20.1	1.36				124	30.8	89.3	0
0	0	61-70	3904		0.22				118	27.8	84	0
0	1	61-70	1047		2.84				118	29.1	90.1	0
0	0	61-70	841	25	0.8				170	31.2	90.1	1
1	1	61-70	531		0.09				86	21.2	70.9	1
0	1	61-70	1	20.8	10.03				93	30.7	90.4	0
1	0	61-70	2243	25.8	1.06				114	31.1	90.2	0
1	0	61-70	2250	26	0.74				129	24.7	75	1
1	0	61-70	2402	33.8	1.43				146	28.8	84.2	1
1	0	61-70	3223	37.1	0.12				149	31.4	89.1	0
0	0	61-70	1223	20.6	0.1				138	32.1	95.8	1
0	1	61-70	3319		0.09				148	27.8	84.8	0
1	0	61-70	2133	24.2	0.82	75	225	12	132	29.5	85.5	1
0	1	61-70	281	24.2	0.32				134	29	85.9	0
0	1	61-70	418	19.7	0.22				126	30.5	93.2	1
1	1	61-70	957	26.5	4.33				101	31.6	91.9	1
0	0	61-70	1623	29	0.17	391	241	23	161	31.2	86.8	0
1	0	61-70	2109	30.8	0.21				126	30.1	87.6	1
0	1	61-70	64	31.2	14.43				97	30.8	88.3	1
1	0	61-70	2530	23.7	0.05				128	30.3	82.9	1
1	1	61-70	76		8.42				131	27.8	85.6	0
0	0	61-70	4108		1.55				179	32.2	93.7	1
0	1	61-70	3	21.7	25.73	414	124	5	79	22.7	71.3	1
1	0	61-70	3687		0.06				131	30.5	88.1	0
0	1	61-70	4481		0.55				146	31.7	88.7	1
1	1	61-70	3771		0.15				139	30.8	93.1	0
1	0	61-70	693	31.2	0.31				115	31.2	88.9	1
0	1	61-70	194		0.21				125	29.7	89.8	1
1	0	61-70	3913		24.48				105	27.7	88.7	0
1	0	61-70	3911		43.47				91	28.7	88.3	1
0	1	61-70	1775		4.31				119	28.9	86.9	1
0	0	61-70	1438	23.3	0.07	147	227	26	136	29.6	85.2	1
1	0	61-70	4957		0.16				134	32.4	97.6	0
0	0	61-70	4481		24.06				127	29.8	85.4	0
0	0	61-70	3945		0.12				128	30.8	91.8	0
0	1	61-70	4396		0.09				124	29.3	84.4	1
0	1	61-70	1612		0.33				144	29.7	86.2	0
0	0	61-70	1633	30.9	1.3	103	243	14	104	31.2	93.4	0
0	1	61-70	2104	36.4	0.19				131	31	85.8	0
0	0	61-70	1827	28.7	0.15	161	262	39	163	31.1	86.3	0
1	1	61-70	59		27.64				74	24.9	80.5	0
0	1	61-70	3136		0.17				122	30.2	88.6	1
1	1	61-70	1884		0.62				141	29.5	89.3	0
0	0	61-70	2543	23.4	0.99				144	28.7	82	0
1	0	61-70	2080	19.9	0.1	80	232	31	119	28.9	80.8	0
0	1	61-70	4753		0.09				139	32	91.5	1
0	0	61-70	3890		0.07				131	31	87.2	0
1	1	61-70	214	28.4	0.09				99	26.7	82.2	1
0	0	61-70	2168	22.9	0.05				137	30.7	86.8	1
0	1	61-70	2933		0.8				133	32	94	1
0	0	61-70	2632	25	0.05	190	203	41	161	32.5	90.1	1
0	1	61-70	1535		0.35				122	31.4	95.9	0
1	0	61-70	2194	24.1	0.05	28	278	24	120	30.2	90.4	0
1	1	61-70	240	30.9	2.04	731	109	24	92	29.3	86.6	1
0	0	61-70	4992		2.53				128	33.9	97.1	1
0	1	61-70	851		0.4				117	32.1	94.5	0
1	1	61-70	948	27.6	0.13				108	29.2	84.9	1
1	0	61-70	4218		0.24				151	31.8	92.2	1
1	0	61-70	4209		0.99	17	291	4	108	22.5	69	0
1	0	61-70	987	23.8	7.99				99	30.4	93.6	0
0	0	61-70	4106		0.15				144	32.5	95	0
0	0	61-70	2825	29.7	0.14	16	417	6	108	28.3	81.6	0
1	0	61-70	664	28.2	0.33				121	24.2	79.8	0
1	0	61-70	2728	29.4	0.21				138	29.3	82.6	1
1	0	61-70	1691	22.8	2.5				108	28.8	82.9	1
1	1	61-70	1591		0.09				116	30.9	90.7	1
0	0	61-70	2060	20.6	0.51	79	287	14	141	31.5	90.2	0
0	0	61-70	2347	29.9	0.34				147	28.7	83.6	1
0	0	61-70	364	21.1	11.32				125	33.2	95.7	0
0	0	61-70	3769		6.13				98	26.4	80.6	1
1	0	61-70	3958	22	0.48				134	29.5	93	0
0	0	61-70	4164	28.8	0.12				139	30	86	1
0	0	61-70	4320		1.73				159	31.4	87	1
1	0	61-70	1130	32.4	1.57				139	28.8	86.1	1
1	1	61-70	1122		0.21				121	29.2	91.1	1
1	0	61-70	649	21.9	0.1				108	29.8	83.7	1
1	0	61-70	5663		1.36				144	30.7	93.4	1
0	0	61-70	2205	28.4	0.26				84	31.5	104.1	0
0	1	61-70	2	35.3	24.73				88	29.3	88.3	1
0	1	61-70	1585	0	0.32				132	31.1	90.4	1
1	0	61-70	820	21.5	0.84				129	28.9	84.1	1
0	0	61-70	3134	27.7	0.11				126	30.9	87.7	1
1	1	61-70	9	26.5	19.77	547	136	10	82	24.6	72.8	0
1	1	61-70	11	26.5	32.83	547	136	10	98	24.9	74.6	0
1	1	61-70	75	26	5.36				103	29.9	87.5	0
1	1	61-70	405	21.3	0.09				124	32.1	89.6	0
0	1	61-70	2448		0.73				134	33.3	95.3	1
0	1	61-70	183	22.2	2.03				126	29.9	87.2	1
1	0	61-70	2108	23.1	0.05	111	272	17	132	28.9	84	1
1	0	61-70	2578	25.6	0.58				125	29.1	84.2	0
0	0	61-70	3919	22.3	1.24				125	26.6	85.1	0
1	0	61-70	1835	18.7	0.08	84	225	24	132	30.3	89.9	0
1	1	61-70	16	21.2	34.29				134	32.1	87.8	1
1	0	61-70	3048		0.06				119	30.4	89.8	1
0	1	61-70	2349	22.3	0.6				129	29.5	88.8	1
1	0	61-70	1367	61	0.19				119	31.3	90.8	0
0	0	61-70	3591		0.07				151	31.5	90	0
1	0	61-70	4798		0.41				117	29.8	89.8	1
1	1	61-70	2731	24.5	1.37				130	29.4	85.3	1
0	1	61-70	834	26.5	2.54	177	169	16	92	30.2	92.5	1
0	1	61-70	1459	35.5					146	32.9	97.3	0
1	0	61-70	4134		2.22				144	30.4	88.2	1
0	1	61-70	1435	31	0.84				132	27.8	78.3	0
1	1	61-70	132	24.8	4.21				112	32	93.1	1
1	0	61-70	1275	35.7	0.36	307	214	35	132	29.9	89.1	1
1	0	61-70	1569	17	0.1	64	283	25	143	29.9	85.6	0
1	0	61-70	840	31.2	0.19				125	28.9	84.3	1
1	0	61-70	3429	27.5	12.69	83	178	27	117	31.7	92.7	0
0	1	61-70	1478		0.18				123	29.2	87.4	0
0	0	61-70	1479	23.9	0.21				148	30.6	89.5	1
1	0	61-70	781		0.09				138	31.6	93.6	1
1	0	61-70	1497	27.2	1.58				134	28.5	86	0
1	0	61-70	3532		0.07				132	29.9	89.8	0
0	0	61-70	707	24.2	1.01				92	21.1	67.4	0
0	0	61-70	1380	26.4	0.53				159	31.4	87.6	0
1	0	61-70	5020		5.73				112	28.4	83.2	1
1	0	61-70	1733	32.8	0.35	65	248	22	135	29.4	85.4	0
1	1	61-70	244	23.3	0.91				108	29.3	84.5	1
1	0	61-70	1170	22.7	0.82				121	28.9	89	0
0	1	61-70	1210		0.12				143	29.8	87.7	0
1	0	61-70	2251	15.8	11.4				91	26.1	78.4	1
1	0	61-70	2967	29	0.13				142	29.7	86.4	0
0	0	61-70	861	32.4	0.77				108	29.3	85.9	1
0	1	61-70	21	26.1	2.24				124	28.2	85.2	1
0	1	61-70	898		0.89				122	31.1	90.1	1
1	0	61-70	1332	29.1	2.7				130	27	85.2	0
1	0	61-70	2439	20.2	0.27				133	32	88.7	0
0	1	61-70	953		0.38				136	26	77.9	1
1	0	61-70	743	20	0.57	117	203	20	123	31.9	94	0
1	1	61-70	642	29.1	0.7	9	386	7	121	28.1	84.5	0
1	1	61-70	728		2.11				101	29.7	92.4	1
1	0	61-70	2778		1.3				125	26.8	78.3	0
0	0	61-70	3171		0.88	297	181	14	113	28.3	86	0
0	1	61-70	639		0.08	292	223	28	113	30	94.4	0
1	1	61-70	1258	37.9	3.87				106	29	84.1	1
0	0	61-70	4348		0.09	165	261	23	154	30.7	87.5	1
1	0	61-70	2931	39.1	3.74				113	28.9	89.5	0
0	0	61-70	2240		21.12				92	31.4	89.4	0
0	1	61-70	260		6.83				93	27.7	84.8	1
0	0	61-70	2794	24	7.72				99	29.8	84.9	1
1	1	61-70	2049	25	0.17				127	28.5	83.1	0
0	0	61-70	541	29.4	0.18				150	30.7	88.7	1
1	0	61-70	2547	24.2	0.14	69	299	31	143	30.6	85	0
1	1	61-70	3	28.7	8.68				109	26.3	82.4	1
0	1	61-70	112	19.3	0.39				108	24.9	76.5	1
0	1	61-70	543	24.1	25.09				114	32.4	91.5	0
0	0	61-70	1337	23.7	21.51				88	26.5	81	0
0	0	61-70	1620	28.6	0.1				148	29.1	86.4	1
0	0	61-70	3053	26.4	0.4	7	386	2	82	19.7	65.9	1
0	0	61-70	2678	32.2	0.26				147	29.4	83.8	1
0	0	61-70	3129	25.7	0.24				170	30.6	87.7	0
1	1	61-70	715	34.3	9.8				129	29.9	88.2	0
1	1	61-70	183		2.34				153	28.1	80.6	0
0	1	61-70	1135	31.6	15.84				138	29.9	83.1	0
0	0	61-70	4571		1.05				132	31.8	92	1
1	0	61-70	1207	34.4	0.91				151	31.7	92.9	0
1	1	61-70	500	33.3	4.91				151	29.8	87.8	1
0	1	61-70	1734	27.3	0.45				133	34.9	102.6	1
0	1	61-70	42		6.23				121	27.8	83.7	0
1	0	61-70	997	20	3.63	80	273	6	95	22.7	73.5	0
1	1	61-70	102		4.67	113	129	9	97	25.8	82.2	1
1	0	61-70	1677	30.4	1.51				121	31.8	93.2	1
1	1	61-70	2535	23.9	0.25				150	30.5	89.8	0
0	1	61-70	1005	22.5	7.37	384	166	17	92	28	87.2	0
1	0	61-70	2173	28.7	1.51				103	27.8	83.2	0
0	0	61-70	2229	23.5	0.05				160	31.2	84.4	0
0	0	61-70	2246	29.5	0.36				157	29.5	81.4	0
0	0	61-70	1076	27.3	7.97				136	32.5	90.2	1
0	0	61-70	2225	23.5	24.59				112	31.5	87.3	1
1	0	61-70	816		0.35	44	254	10	123	33.2	92.2	1
0	0	61-70	1233	26.2	0.44				137	34.3	97.5	1
1	1	61-70	2549		0.29				90	30.9	94.5	0
0	1	61-70	31		3.18				93	30.3	90.9	1
1	0	61-70	683	30.1	1.52	292	214	11	109	28.8	85.4	0
0	0	61-70	414	26.5	0.05	70	237	24	143	29	90.1	0
1	1	61-70	4491		0.47				117	32.4	93.9	0
0	1	61-70	1224	23.8	3.93				109	30.4	89.7	1
1	0	61-70	939	29.8	0.38				139	31	89.5	1
1	1	61-70	568	19.4	0.08				124	30.2	87.3	0
0	0	61-70	1688	22.5	0.4				99	25.8	79.9	0
0	1	61-70	1471	25.3	0.13				143	34	91.9	0
1	1	61-70	14		4.96				121	31.3	90.4	0
0	0	61-70	4541	36.8	0.09	30	340	7	123	23.7	77.9	1
1	0	61-70	1371	28.2	0.98				109	28.9	87.5	0
1	0	61-70	3458	24.2	0.79				138	28.2	83.1	1
0	1	61-70	4360		0.43				128	28.9	86.5	1
0	0	61-70	2929	26.4	0.24				136	26.2	83	1
0	0	61-70	1744	24.6	4.95	305	153	6	97	27.9	83.3	0
0	0	61-70	3835		2.09	67	248	18	175	29.2	85.3	1
0	0	61-70	4943		0.15				147	32.2	93.7	1
0	1	61-70	1160	21.9	1.61				133	31.4	91.3	0
1	1	61-70	1359	20.7	0.05				128	30.7	92.8	0
0	1	61-70	21		33.12				105	29.7	89.5	0
1	1	61-70	328	17.7	0.9				107	29.6	86.1	0
0	1	61-70	3477	22.9	29.55				135	30.7	88	0
0	1	61-70	1286		0.08				166	31.7	87	0
0	1	61-70	253	22.5	7.1	275	233	33	91	31.1	93.2	0
0	0	61-70	3058	26.3	7.69				103	20	67	1
0	0	61-70	489	23.4	10.73				128	30.2	89.6	1
0	1	61-70	1102		2.35				92	20	68	1
0	1	61-70	1931		0.6				124	29.5	88.3	0
1	0	61-70	4138		0.61				122	28.9	87.9	0
1	1	61-70	843	24	0.31				162	28.6	81.8	0
1	0	61-70	395	27.9	0.33				151	30	83.7	1
0	0	61-70	2762	27.4	20.18				150	30.5	87.4	1
1	1	61-70	1202	21.9	0.36				125	30.2	88.2	1
1	0	61-70	3431	25.4	0.57				130	28.7	87.4	1
0	1	61-70	847	27.5	2.01				137	29.5	87.3	0
1	1	71-80	994		0.23				134	34.7	99	1
0	1	71-80	140		25.94				100	24.8	81.6	0
0	0	71-80	4569	24.7	23.01				113	29.6	90.6	0
1	1	71-80	2298		0.19				132	29.9	88.2	1
1	1	71-80	1108	33.6	25.03				79	28.4	83.5	0
0	1	71-80	5		13.04				123	31.4	90.3	0
0	0	71-80	667	20.8	0.07				161	30.2	88.6	1
1	0	71-80	2087	23.9	0.24				144	28	76.1	0
0	0	71-80	1369	29.3	0.06				132	30.8	89.3	0
1	1	71-80	1034		2.67				99	24.4	77.8	1
0	0	71-80	907	24.2	1.36				124	28.6	84.1	0
1	0	71-80	4635		8.74				99	26.7	84.1	0
0	0	71-80	3560	34.6	0.86	10	296	4	94	21.6	73.3	1
1	1	71-80	3008	26.6	2.5				139	29.6	89.3	0
1	1	71-80	87		19.53				96	28.3	85	1
1	1	71-80	85		11.14				90	30	85.7	1
0	0	71-80	3070	27.1	0.76				123	26.7	82.6	0
1	0	71-80	2292	25.8	0.65				154	28.9	82.3	1
1	0	71-80	4659		0.68				136	28.5	86	1
0	1	71-80	54	20.9	18.46				102	31.8	97.8	0
0	1	71-80	1520	25.9	36.43	19	278	8	115	27.1	83.7	0
0	1	71-80	1519	25.9	34.06	19	278	8	90	26.7	81.3	0
0	1	71-80	1998	28.1	3.59				109	23.7	73.9	0
0	1	71-80	10		18.43		75		85	27.8	85.3	0
0	0	71-80	2672	19.7	0.48				93	30.4	86.6	1
1	0	71-80	2684	31.2	0.06				121	30.4	89.9	0
1	0	71-80	1065	22.8	0.05	101	215	28	134	30.2	85.6	0
0	1	71-80	3044	23.7	6.24				103	29.8	87.9	1
0	1	71-80	1778	29.6	3.55				115	27	80.5	1
1	1	71-80	173	20.6	14.72				85	30.5	88.5	0
1	0	71-80	1884	26.4	0.86				127	26.7	82.1	0
0	0	71-80	678	19.5	15.7				88	27.3	79.5	0
1	1	71-80	681	30.5	1.15				118	24.4	74.2	1
1	0	71-80	1579	20.7	0.05				137	32.3	92.9	0
1	1	71-80	1481	26.1	0.29				127	29.5	90	0
1	1	71-80	2		30.75				128	31.2	91	0
0	1	71-80	2377		2.91				124	29	86.7	1
1	1	71-80	602	26.6	9.63				95	24.1	75.9	1
0	0	71-80	785	25.5	0.1	149	288	22	162	31.6	91	1
0	1	71-80	136		21.06				89	29.5	94.4	0
1	0	71-80	2895		34.81				84	29.2	85.8	0
1	0	71-80	2897		3.16				138	29.4	85.9	0
1	1	71-80	4904		0.18				139	30.4	90.2	0
1	1	71-80	904		13.4	976	106	9	93	28.2	85.8	0
0	0	71-80	2754	27.7	0.08				131	30.4	87.7	0
1	1	71-80	4896		12.92				75	29	87.6	0
0	1	71-80	109	24.5	22.35	411	199	21	90	29.2	86.7	1
0	1	71-80	5023		0.16	211	267	44	155	30.1	89.3	1
0	1	71-80	180	20.4	0.26				152	29.6	87.1	1
1	1	71-80	312	22.6	5.35	77	187	7	120	24.1	73.2	1
1	1	71-80	2051	0	3.31				132	29	86.2	1
1	1	71-80	1753		0.8				167	29.6	91.1	1
0	0	71-80	510	24.7	39.26				114	27.7	80.6	1
1	0	71-80	2079	25.7	0.2				99	22.1	70.7	0
0	0	71-80	1504	23	0.26	213	195	35	122	33.1	92.4	0
0	0	71-80	742	24.2	0.81				105	28.7	86.6	0
1	0	71-80	260	23.5	2.19				132	28.8	83.4	0
1	1	71-80	1615	18.9	0.34				125	26.9	82.4	1
1	0	71-80	803	38.2	6.56				106	26.8	81.1	1
1	0	71-80	3897		8.31				105	31	91.4	1
0	0	71-80	534		13.96				121	28.2	81.8	0
0	0	71-80	1338	25.6	4.98				104	29.5	90.9	0
0	1	71-80	1919		0.09				134	30	89.5	1
0	1	71-80	2212	24.4	0.93				130	26.9	81.4	0
1	0	71-80	3566	16.6	33.59				99	29.5	91.4	0
1	0	71-80	3564	16.6	21.17				91	28.8	84.8	0
1	0	71-80	762	23.5	0.07				124	30.7	88.9	0
1	0	71-80	1731		1.29				115	27.4	86.4	1
0	0	71-80	712	32.4	2.51	350	229	30	95	31.8	97.7	1
1	1	71-80	14	17.3	3.38				116	30.9	86.7	0
0	1	71-80	1011	24.7	0.06				140	30.3	84.2	1
1	1	71-80	1	17.7	37.42				119	31.5	97.9	0
1	1	71-80	1490	21.5	0.05	19	334	7	106	26.4	80.6	1
1	0	71-80	2363	22	1.09				115	24.8	75	0
0	1	71-80	662		6.82				120	29.2	86.4	0
0	1	71-80	39	21.5	0.42				119	29.1	85.6	1
0	1	71-80	2014	25.5	6.3				100	30.9	93.2	1
1	0	71-80	635	19.9	0.09				121	27.6	83.8	0
1	1	71-80	1769	26.2	0.3				130	30.8	90.3	1
0	0	71-80	3101	32.9	0.33				126	34.4	96.4	0
1	0	71-80	1955	30.3	0.22				140	29.6	85.8	0
0	0	71-80	3238	25.3	0.05				125	32.6	95.8	1
0	0	71-80	3237	25.3	2.6				91	32.9	97.1	1
0	0	71-80	1802	27.1	0.1				147	28.3	82.1	0
1	0	71-80	2473		35.8				112	30.4	90.2	1
0	1	71-80	781	26.6	26.11				98	27.1	82.3	0
0	1	71-80	782	26.6	14.91				95	26.7	80.1	1
1	0	71-80	806	23.2	2.42				112	34.1	96	0
0	0	71-80	3467	18.7	0.37				129	29.9	91.9	0
1	0	71-80	3165	25.1	2.24				117	30.1	91.5	0
0	0	71-80	3691		0.21				98	24.3	78	1
0	1	71-80	1501	18.9	1.29				82	29.7	89.1	1
0	1	71-80	467	15.8	0.87				139	32.9	97.2	1
0	1	71-80	3317		0.39	17	188	11	92	26.4	80.7	1
1	1	71-80	844		0.22				140	30.9	89.6	1
0	0	71-80	1739	22.7	2.18	73	242	22	150	30.7	91	0
1	1	71-80	3191	22.3	4.98				113	27	85.2	1
1	1	71-80	103	32.7	3.57				106	27	83	1
0	1	71-80	3772		10.84				129	29.2	86.4	0
0	0	71-80	479	24.5	14.84				103	28.6	83.9	1
0	0	71-80	1278		15.19				160	34.2	96.6	1
0	0	71-80	1821	29.1	0.07				152	31.4	89.7	0
1	0	71-80	4659		0.09	18	326	17	125	26.4	78.4	1
0	1	71-80	2798		0.36				135	30.9	90.6	1
0	1	71-80	467	26.1	0.48				138	32.5	90.1	0
0	1	71-80	1129		0.26				145	30.1	87.8	1
1	1	71-80	1034	31.2	39.36				104	29.7	90.9	1
1	1	71-80	1036	31.2	34.1				89	30.8	94.8	0
0	0	71-80	4021		0.2				137	28.7	86.8	1
0	0	71-80	1139	22.6	0.07				146	29.7	87.4	1
1	0	71-80	689	25.6	0.1	22	280	20	123	29.5	87.3	0
0	1	71-80	756		4.14				109	26.9	79	1
1	0	71-80	5527		0.13				129	28.9	86.6	1
0	0	71-80	2203	27.4	0.53				145	29.8	85.2	1
1	0	71-80	2671	27.3	0.7				131	29.6	82.8	1
1	1	71-80	316		0.73				130	34.7	100	1
0	1	71-80	2590	35.8	3.19				123	28.1	85.1	0
0	1	71-80	3118	32.9	13.04				102	28	84.3	0
0	1	71-80	783	23.9	0.35				126	30.3	90.1	1
1	1	71-80	246		0.12	37	261	21	105	29.6	87.6	0
0	0	71-80	3954		0.29	72	304	49	149	30.3	90.9	1
0	0	71-80	4752		0.09				144	30.7	91.7	1
0	0	71-80	1081	27.4	0.51				113	24.6	78.4	1
1	1	71-80	26		0.06				139	31	96	1
1	1	71-80	2281		31.67				136	30.6	86.5	1
1	0	71-80	1023		0.31				156	30.6	87.8	0
1	0	71-80	1020	25.2	2.69				84	30.1	91.8	1
0	1	71-80	791	27.4	4.42	67	239	8	113	23.9	77.2	1
0	1	71-80	1140	26	1.18	681	201	11	102	25.9	79.7	1
0	0	71-80	2755	26	0.12				150	29.5	81.1	1
1	0	71-80	5111		1.98				117	31	91	1
1	1	71-80	14	15.4	18.88				132	31.3	91.2	0
1	1	71-80	33	19.5	14.15				125	29.1	89.5	0
1	1	71-80	3935		4.83				111	28.9	88.3	0
0	1	71-80	1394	25.4	0.44				134	28.2	83.4	1
1	0	71-80	4890		0.09				150	28.7	81.8	0
1	1	71-80	54	20.6	1.3				122	26	82.1	0
1	1	71-80	207	33.8	27.19				109	30.2	91.4	1
1	1	71-80	592	15.6	16.54				114	29.4	87.9	1
0	1	71-80	2386	28.7	31.35				87	31.9	95.6	0
0	0	71-80	2020	26.5	0.22	10	319	3	95	23.9	75.1	0
1	0	71-80	2391	25.5	1.71				91	26.9	77.2	0
1	1	71-80	238		0.16				114	29.8	90.9	0
0	0	71-80	1188	29.7	1.17				102	25.9	81.5	1
1	1	71-80	363	25.9	0.47				109	31.9	95.3	0
1	0	71-80	4670		0.1				125	30	87.5	0
0	0	71-80	487	27.8	1.23				101	24.6	76.4	0
1	1	71-80	878	22.4	1.37				103	28.9	85.7	0
0	1	71-80	1383		0.36				137	29.1	87.7	1
0	1	71-80	77	30.3	0.59	20	365	9	158	27.6	83.1	1
0	0	71-80	1120	29.9	0.72				157	30.5	85.6	1
1	0	71-80	674	30	3.52				127	27	83.4	0
1	1	71-80	20	20.3	0.49				113	29	87.2	0
0	1	71-80	14		8.52				92	33.7	99.3	1
1	0	71-80	2453	23.4	12.33				123	27.3	75.8	1
0	0	71-80	1293	35.5	4.59				120	28.9	86.5	0
1	0	71-80	2816	31.2	1.09	191	260	20	143	32	91.3	1
1	0	71-80	4355		0.23				135	28.1	85.7	1
0	0	71-80	709	26.1	0.23				126	31	89.9	1
0	0	71-80	3444	32.3	0.52				114	23.5	74.1	0
1	1	71-80	395	34.4	4.19				116	27.4	83.2	0
1	0	71-80	1815	25.6	3.29				109	24.7	77.1	1
1	1	71-80	888		2.59	5	339	2	109	25.5	80.6	1
1	1	71-80	5	27.4	5.26				82	29.9	88.7	0
1	1	71-80	8	27.4	1.34				106	30.5	88.2	0
1	0	71-80	1526	19	5.9				108	26.2	77	0
0	1	71-80	1838	24.9	1.84				112	31.3	93.3	0
0	0	71-80	1665	27.8	0.37	6	384	21	114	25.1	81.3	1
0	0	71-80	3624		0.8				159	32.9	90.9	1
0	0	71-80	3060	26	0.11				111	24.8	78.3	1
0	1	71-80	99	26.6	0.41				97	27.2	84	1
1	1	71-80	1698	22.1	0.63				124	30.2	85.1	0
1	1	71-80	920	29.6	0.05				104	28	84.9	0
1	0	71-80	525	29.4	0.31				105	30.8	89.7	0
1	0	71-80	3434	24.2	4.55				118	31.4	92.3	0
1	1	71-80	1076	19.2	1.42				116	30.1	90.7	1
1	0	71-80	1503	17.1	3.28				85	25.8	79.3	1
0	0	71-80	2227	23	3.06				109	30.3	86.1	1
0	0	71-80	430	24.5	0.74				126	28.2	83.2	1
1	1	71-80	188	17.4	0.1				128	33	96.4	0
1	0	71-80	3202	22.3	0.41				116	29.5	89.3	0
0	1	71-80	59		8.42				104	28.8	83.7	0
0	1	71-80	57		21.57				93	29	85.7	0
0	0	71-80	850	22	0.05	48	295	23	149	31.3	92.6	1
1	1	71-80	1577		1.31				138	28.4	85.6	0
0	0	71-80	1679	24.7	0.15	71	226	46	146	32.7	94.2	1
0	1	71-80	828		0.3				154	32.5	93	1
1	1	71-80	882	17.1	2.83				93	22.3	69.3	1
0	0	71-80	3225	21.4	0.07				152	30.8	83.4	0
1	1	71-80	743	27.2	1.11				119	31.2	92.9	0
1	0	71-80	661	23.3	0.09				127	31	84.6	1
1	0	71-80	532	27.9	14.15				108	25.4	79.8	1
1	1	71-80	236	22.9	0.34				123	30	90.5	1
0	1	71-80	384		0.49				120	25.4	76.7	1
1	0	71-80	3487		0.25				142	32.9	92.8	0
1	0	71-80	4013	28.4	0.34				128	29.4	88.5	0
1	1	71-80	2687	30.8	2.22				121	30	92.3	0
1	1	71-80	371	25.5	0.51	173	257	26	132	31.6	90.4	0
1	0	71-80	2076	22.3	15.3				112	25.9	79.4	0
1	0	71-80	2994	24.6	0.44	7	277	84	91	24.7	78	0
1	0	71-80	1406	26.8	0.37				121	27.9	85	0
0	0	71-80	503	22.5	7.51	154	206	15	102	27.6	84.3	0
1	1	71-80	1699		0.09				139	32.1	94.2	1
1	1	71-80	1110	28.8	1.69				113	26.1	80.8	1
0	0	71-80	568	30.7	6.42				120	29.5	90.7	1
0	0	71-80	755	25.2	0.08				144	29.6	87.4	1
0	0	71-80	1174	22.6	11.13				119	29.3	86.7	1
1	0	71-80	2021	22	1.37				96	32.5	95.9	1
1	0	71-80	2922	20.5	0.22	72	306	28	120	29.6	86	0
1	1	71-80	437	47.7	0.3				139	27.6	82.9	0
1	0	71-80	3452	30.7	3.15				106	28.8	91	1
1	1	71-80	1418		0.09				131	32	94.9	1
1	1	71-80	689	27.3	0.41				107	31.7	93.5	1
1	1	71-80	733	21.5	0.05				124	27.3	83.5	1
0	0	71-80	1440	25.6	0.07				137	31.8	91	0
1	1	71-80	1467	22.3	2.1				127	30.2	86.2	1
0	1	71-80	1172	26.2	0.27	12	330	12	132	27.7	78.8	1
0	1	71-80	3648		0.09	92	228	34	133	27.7	83.3	1
0	1	71-80	340		7.22				105	28.7	89.9	1
1	0	71-80	570	23.5	0.61				121	29.8	87.7	1
1	0	71-80	5472		0.09				133	29.4	88.3	0
0	1	71-80	334	27.7	0.15				138	29.8	86.6	0
0	0	71-80	4671		1.6				172	31.4	90.5	0
0	1	71-80	257	22.5	3.84	158	217	43	130	29.8	85.3	1
0	0	71-80	903	23.8	0.64				120	29.3	86.6	0
1	1	71-80	1676		2.53				109	29	84.8	0
0	1	71-80	1396	25.6	0.12				125	31.9	90.1	0
1	1	71-80	3286		1.49				120	29.7	88.4	1
1	0	71-80	264	25.5	0.85	46	310	21	140	29.3	90.8	0
1	0	71-80	566	28.1	1.6				123	31.1	92.9	0
1	0	71-80	1593		15.03				69	28.9	94.6	1
1	1	71-80	354		1.05				144	30.6	91.9	0
0	0	71-80	1277		32.11				119	33.8	97.7	1
1	0	71-80	1753	30.4	1.26				121	25.6	78.6	0
1	0	71-80	1611		47.73				99	29.6	91.3	1
0	1	71-80	406	25	13.27	84	190	5	100	28.1	90.7	1
0	0	71-80	2893	30.4	7.06				109	32	92.4	1
0	0	71-80	2221	25.7	1.02				97	27	81.3	1
1	0	71-80	4739		0.33				127	28.2	87.3	1
0	1	71-80	1330	21.8	2.09				104	29.4	90.4	1
1	0	71-80	2236	24.7	0.46				147	29.4	82.4	1
1	0	71-80	3407	23.6	0.35				130	31.5	93.2	0
1	1	71-80	565		0.18				118	28.7	84.9	1
1	0	71-80	4646		0.47				124	28.5	83.9	1
1	0	71-80	2570	20.3	0.18				100	30.3	87.9	1
0	1	71-80	2508	24.7	0.56				104	32.6	90.9	0
0	0	71-80	1336	29.4	0.21	21	266	29	135	32.1	92.9	0
1	0	71-80	1098	26.7	5.77				89	23.1	75.4	1
1	0	71-80	735	30.1	0.06	11	341	45	125	26.8	82	1
0	0	71-80	1806	21.8					95	29.7	92.2	0
1	0	71-80	1011	25.1	0.31	168	214	24	138	29.8	87	0
1	1	71-80	599	22.2	0.55				99	27.7	86	1
0	0	71-80	1494	25.9	0.88				102	26	77.3	0
0	1	71-80	657	30.2	0.36				107	29.6	91.7	0
0	1	71-80	120		1.96				133	30.3	90	1
0	1	71-80	516	22.9	0.05				126	28.3	83	0
0	1	71-80	2245	29	24.19				124	31.6	90.6	0
0	1	71-80	2247	29	18.16				155	31.9	89.7	0
1	1	71-80	42	26.6	3.01				117	30.8	90.3	1
0	1	71-80	2203	20.5	0.56				104	29.5	89.8	1
0	1	71-80	4330		0.09				148	31.8	94.4	1
0	1	71-80	578	23.6	1.88				95	22.7	72	1
1	1	71-80	410	29.3	5				130	27	79.6	0
1	1	71-80	548	26	2.95				125	27.1	80.3	0
0	0	71-80	2319	24.3	17.65				104	31.1	86.8	0
1	0	71-80	884	25.4	0.05				138	30.1	88.2	0
1	1	71-80	307	34.2	0.75				141	32.2	87.9	1
1	1	71-80	692	22.1	0.18				123	29.4	87.6	1
0	0	71-80	2326	24.3	42.2				150	30.6	85.9	0
1	0	71-80	975	25.2	31.3				96	28.7	84.8	0
0	0	71-80	1729	25.1	0.12				136	27.5	81.2	0
1	0	71-80	3110	19.1	0.05				146	31.3	88.2	1
0	1	71-80	0		27.99				125	31.6	92.4	0
1	1	71-80	25	16.9	1.67	20	255	6	119	25.4	79.3	1
1	1	71-80	14	25.3	35.01				87	30.2	92	0
1	0	71-80	2836	36.2	0.65				149	30.8	89.2	0
1	0	71-80	2263	23.1	0.48				144	31	88.6	0
0	1	71-80	81	33.1	11.45				91	28.7	86.1	0
0	1	71-80	7	21	0.08				122	28.8	87	1
1	0	71-80	2381	27.9	0.25				128	30.2	86.1	0
1	0	71-80	4629		0.27				144	31.6	94.1	0
1	1	71-80	475		0.82	101	170	22	125	26.5	85.6	1
1	0	71-80	1266	22.8	0.65				84	28.2	84.9	1
1	0	71-80	748	22.6	31.56				97	31.7	96.1	0
1	0	71-80	750	22.6	54.2				111	32.2	92.8	0
1	0	71-80	3541	26.2	0.19				133	30.2	88.9	0
1	1	71-80	345	25.6	13.88				97	25.7	75.1	1
0	0	71-80	3844		0.8				148	29.8	84.7	0
0	1	71-80	90		0.24				115	31.2	89.7	0
0	1	71-80	456	32.8	2.58				84	21.1	68.4	1
1	1	71-80	1698		1.43	452	193	6	109	27.7	87.8	0
0	1	71-80	815	23.3	0.49	28	283	7	107	25.4	80	1
1	0	71-80	2550	16.8	0.47				127	28	80.6	1
0	0	71-80	863	26.7	0.16				141	30.6	90	1
0	1	71-80	2279	21	3.22				112	24.2	74.5	1
0	1	71-80	1	18.9	3.03	70	172	20	145	27.1	81.3	0
0	0	71-80	943		0.08				134	29.6	86.1	0
0	1	71-80	575	24	0.17	248	190	27	99	29.6	87.8	1
0	0	71-80	4123		0.08	17	343	13	120	27.8	90.3	1
1	0	71-80	3534	27	0.41	114	233	24	146	31.1	89.1	1
1	0	71-80	4790		0.09				90	31.9	91.1	1
1	1	71-80	4045		1.35				120	24.3	77.9	0
0	1	71-80	0		3.04				126	32.5	95.1	1
1	0	71-80	3199	22.7	0.21	82	243	18	120	29.1	89.1	1
0	1	71-80	100	24.8	4.16				99	22.9	73	1
1	0	71-80	2049	27.7	9.55				103	29.8	87.3	0
1	1	71-80	21		2.35				143	28.2	85.2	0
1	1	71-80	1620		1.12				127	27.9	87.1	0
0	0	71-80	1851	22.8	0.05				134	32.5	91.5	1
0	1	71-80	261	24.5	2.87				126	28.3	83.2	0
1	0	71-80	1230	17.7	0.32				112	29.2	89.6	1
0	0	71-80	577	25.4	0.2				151	31.5	90.4	0
0	1	71-80	151		3.71	34	218	5	99	25.1	77.4	1
0	1	71-80	621		0.67				98	26.1	84.8	0
1	0	71-80	4138		0.11				109	29.1	92.2	0
1	1	71-80	2800	30.1	0.36				153	30.5	89.2	0
0	1	71-80	145		20.93	34	218	5	96	25.1	80.2	0
1	1	71-80	216	28	4.4				134	29.1	81.5	1
0	1	71-80	371		13.4				115	26.9	80.8	1
0	0	71-80	2325	30	0.9				131	27.9	82.1	1
1	0	71-80	1767		0.22				108	27.1	83	1
1	1	71-80	5224		1.58				122	30.4	98.3	1
0	1	71-80	781	24.2	0.95				131	34.3	96.9	1
1	0	71-80	3350	19.6	8.42				113	27.8	83.3	1
1	0	71-80	2460	0	5.82	134	163	28	87	30.5	94.4	0
1	1	71-80	307		0.28				142	28.9	85.3	1
1	0	71-80	1907	27.1	0.16				141	27.8	80.5	0
1	1	71-80	1318		0.25				112	31.1	96.4	1
1	1	71-80	1818	27.7	17.53	90	247	5	122	28.7	79.5	0
1	1	71-80	839	16.4	27.84				117	29.5	87.1	0
1	0	71-80	2474	0	17	134	163	28	125	30.9	90.3	0
0	1	71-80	447	23.2	0.05				130	29.2	83.1	0
1	1	71-80	1435	22.6	0.36				89	27.5	79.6	0
1	0	71-80	2332	27	0.17				144	31	89.2	1
1	0	71-80	3232	25.9	0.69	34	295	21	133	29.8	86.8	1
0	1	71-80	364		2.41				114	28.4	82.8	1
0	0	71-80	662		13.11				124	25.7	84.9	1
0	0	71-80	661		17.15				77	27	82.5	0
1	1	71-80	1	30.4	8.24				135	27.4	86	0
1	0	71-80	1921	23.8	0.21				139	31	90.2	0
1	0	71-80	3309	22.1	0.62				132	30.6	86.3	1
0	0	71-80	4910		0.47				150	31.4	92.1	1
1	0	71-80	2469	25.6	0.05				130	30.1	87.5	0
0	1	71-80	3438		16.29				95	30.4	91.7	0
0	1	71-80	2254		22.45				103	29.8	90.5	0
0	1	71-80	3440		11.47				111	29.7	90.6	0
0	1	71-80	520	18.5	0.32	126	231	21	146	30.7	91.8	0
1	0	71-80	2820	31.5	0.65				126	27.8	83.3	0
1	0	71-80	1995	25.8	15.49				134	31.8	90.5	0
1	0	71-80	1993	0	20.3				109	31.5	90.8	0
0	1	71-80	50	24.7	1.2	15	338	5	97	22.5	74.1	1
0	1	71-80	3394	29.4	0.3	148	266	20	130	32.7	98.7	1
1	0	71-80	2948	26.7	0.21				129	27.7	84.7	0
0	1	71-80	2444	0	29.47				113	29.5	84.9	0
0	0	71-80	1799	21.1	0.09				155	31.3	94.2	0
1	0	71-80	642	31.2	0.37				139	27.9	80.6	0
0	1	71-80	100		8.71				111	27.4	85.9	1
1	0	71-80	1367	27	0.89				128	28.8	86.5	0
0	1	71-80	355	23.5	20.4	389	106	9	93	26.6	77.7	0
0	0	71-80	3765		4.98				100	26.2	81.9	1
1	1	71-80	341	20.1	1.78				144	30.3	88.8	0
0	1	71-80	3122		0.23				125	28.5	84.7	1
0	1	71-80	1984		0.09				147	30.1	89.1	0
1	0	71-80	3533		6.33				92	29.2	88.6	0
0	1	71-80	272	21.7	5.69	12	200	3	80	21.4	74.6	1
0	1	71-80	274	21.7	1.21	12	200	3	107	20	68.2	1
0	0	71-80	757	23.8	5.23				122	24.7	75.5	0
0	0	71-80	1409	22.1	0.06	12	310	7	92	25.3	80.2	1
1	1	71-80	3788		0.74				140	31.7	92.7	0
0	1	71-80	66	24.4	2.17				153	31.5	94.7	0
1	0	71-80	2017	40.2	1.65				107	30.5	89.2	1
1	0	71-80	1092	24.1					132	28.5	84.9	1
0	0	71-80	1912	26.9	1.03				139	28.6	83.1	1
0	0	71-80	1121	27.4	9.4				121	28.5	88.9	0
0	0	71-80	1119	27.4	28.15				93	28.2	87.3	0
0	0	71-80	2122	24.4	0.15				138	29.2	83.1	0
0	1	71-80	4203		0.48				133	30.8	88.7	0
1	1	71-80	593	22.6	2.42				91	22.8	75.3	0
0	1	71-80	431	23.9	7.6				112	27.7	84.4	0
1	1	71-80	68		19.18				82	30.1	86	1
1	1	71-80	18	21	14.3				109	27.2	81	0
0	1	71-80	874	26.4	0.41				166	30.2	88.2	1
1	1	71-80	1095		0.26				116	27.6	86	1
1	0	71-80	2140	20.1	2.42	32	185	5	110	26.2	77.9	1
0	1	71-80	65		0.78				123	29.8	85.7	0
0	1	71-80	2295	28.4	0.11				139	28.4	82	1
0	1	71-80	2441		0.56				122	32.2	96	1
1	0	71-80	1982	28	4.46				130	30.7	91.7	0
0	0	71-80	468	27.7	0.27	368	210	51	134	32.1	93.5	0
1	1	71-80	1609	20.5	0.12				121	30.6	88.4	0
0	1	71-80	2	29.3	24.5				92	24.7	78.8	1
1	1	71-80	25	0	10.87				88	29	84.5	0
0	1	71-80	0	29.3	22.75				81	25.7	84.8	0
1	1	71-80	28	0	29.19				92	26.6	77.7	0
1	1	71-80	459		1.77	15	200	6	106	25.5	82.2	1
1	1	71-80	3659		0.56				121	32.7	99.5	0
0	1	71-80	572		2.94				140	28.8	85.2	1
0	1	71-80	65	23.8	0.5				94	25	77.4	1
1	1	71-80	615		0.86				135	29	86.7	1
1	1	71-80	2	26.4	24.47				89	30.8	90.3	0
1	0	71-80	3101	23.7	16.34				115	29.9	86.7	0
0	0	71-80	1646	22.9	0.15				129	31.2	88.6	1
1	0	71-80	2703	25.2	0.54				114	22.1	74	0
0	1	71-80	1093	24.6	0.21				160	34.3	99.6	0
1	0	71-80	686	24.6	1.09				109	27.1	80.8	0
1	0	71-80	4842		1.15				110	24.4	77.3	0
0	1	71-80	2584	30.4	9.35	968	99	32	97	30.2	95.6	1
0	1	71-80	12	21.3	4.61	145	69	10	106	26.5	78.2	1
1	1	71-80	101	20.1	7.26				86	29.7	84.5	0
1	1	71-80	103	20.1	15.17				87	29.4	83.1	0
1	1	71-80	2091	23.4	0.63				113	28.3	82.2	1
0	1	71-80	339		1.08				97	28.9	86	1
1	1	71-80	2430		0.15				121	31.8	94.5	1
1	0	71-80	451	32	5.78				89	28.7	84.8	0
1	0	71-80	4559		0.44				138	27.1	83.9	0
1	0	71-80	2450	23.8	0.06				139	28.4	81.2	0
0	0	71-80	3458	26.2	2.32	127	165	8	95	25.1	78	1
1	1	71-80	44	35.2	0.08				68	29.6	87	0
0	1	71-80	416		27.03				96	28.7	84.7	0
0	0	71-80	947	26.8	0.48				152	30.9	87.8	0
0	0	71-80	2841	26.1	0.06	33	315	16	118	29.8	89.9	1
0	0	71-80	1059	27.8	2.69	98	177	20	100	27.2	84.2	1
0	1	71-80	326	23.2	0.31	333	250	12	134	30	83.9	1
1	1	71-80	3059	24.9	2.38				122	28.2	87.3	0
1	0	71-80	1438	22.6	0.11	18	281	28	132	31.3	87.4	1
0	1	71-80	3171		0.37				136	29.1	91.4	1
1	1	71-80	3077	23.2	19.57				97	35	102.9	0
1	1	71-80	0		12.62				103	28.1	84.5	0
0	0	71-80	1578	25.6	0.47	9	302	4	94	21.4	72	1
1	0	71-80	369	25.4	0.22	80	248	25	133	32.3	91.7	0
1	0	71-80	513	34.7	27.45				144	28.8	83.2	1
1	0	71-80	3774		0.37				94	23.4	75.1	1
1	0	71-80	1174	27.1	0.14				129	30.4	90.1	0
1	1	71-80	760	24.5	1.6				121	29.4	85.9	1
0	0	71-80	668	24.2	0.09				136	32.5	96.9	1
1	1	71-80	4427		0.2				141	30.7	90	1
1	0	71-80	872	23.2	9.04	254	67	15	103	26.3	77.7	0
1	0	71-80	677	0	2.2				136	27.9	82	0
1	0	71-80	3965		2.82				129	29.9	91.9	0
1	1	71-80	254		0.37				130	28.8	91.1	1
0	1	71-80	1773	25.6	0.54				147	30.8	87.8	1
1	1	71-80	1632		0.39				103	24.4	76.8	0
1	0	71-80	609	22.5	4.11	28	222	4	102	24.2	77.2	0
0	0	71-80	4734		0.09				158	31.1	89.4	1
0	1	71-80	1833		0.08				136	30.8	92.5	1
0	1	71-80	91	17.2	14.3				73	25.5	83.9	1
0	0	71-80	935		22.82				82	29.8	92	0
1	0	71-80	3546	18.9	1.32				119	29	87.1	0
0	0	71-80	325	27.2	0.14				156	29.4	87	1
0	1	71-80	1024		1.11				131	29.5	92.1	1
1	1	71-80	238	23	0.27				121	30.9	88	0
1	0	71-80	3892		0.05	82	236	49	130	30.4	91.1	0
1	1	71-80	85		4.52				132	31.1	91.3	1
0	1	71-80	4581		0.1	93	252	16	145	30	91.7	1
1	1	71-80	338		8.14				111	29.5	89.6	0
0	0	71-80	3977		0.24				130	33	102.8	1
1	0	71-80	775	26.6	7.23				103	28	84.2	1
0	0	71-80	1254	22	3.41	403	141	37	114	29.4	83.5	1
0	0	71-80	2553	28.3	0.8				132	31	86.9	0
0	1	71-80	1297		0.25				116	32	98.9	1
0	1	71-80	2504		0.16				119	33	95.8	1
1	0	71-80	823	28.5	0.26				130	30.9	89.5	0
1	0	71-80	357	39.4	32.7				88	28	86.6	0
1	0	71-80	359	39.4	34.49				131	28.1	81.8	0
0	0	71-80	780	25.8	0.09	72	301	23	134	29.2	84.1	1
1	0	71-80	594	23.3	0.62	36	299	32	109	28.6	89.5	1
1	1	71-80	270	27	3.76				97	26.1	80.1	1
1	0	71-80	4859		6.84				139	28.4	81	0
0	1	71-80	735		0.67				135	29.1	83.6	1
0	1	71-80	1110		0.78				114	29.1	89.3	1
0	0	71-80	339	26.6	0.48				117	30.9	92.6	0
1	0	71-80	1115	20.9	1.07				91	29.4	82.8	0
0	1	71-80	958		0.25				138	28.7	92.3	0
[truncated: 459 more rows]
